# Supplementary material for: Genome sequencing of multidrug resistant novel Clostridium sp. BL8 reveals its potential for pathogenicity
Source: Gut Pathog. 2014 Jul 18;6:30. doi: 10.1186/1757-4749-6-30 (PMC4115488; doi:10.1186/1757-4749-6-30)
Supplement: Additional file 1: Table S1. — The list of all the annotated proteins by RAST server for Clostridium sp. BL8 genome. [file 1757-4749-6-30-S1.xls]

## Sheet: Annotation
Clostridium sp. BL8 genome annotation by RAST server.
contig_id	location	start	stop	strand	function
Clostridium sp. Bl8_c105	Clostridium sp. Bl8_c105_3179_2742	3179	2742	-	(3R)-hydroxymyristoyl-[acyl carrier protein] dehydratase (EC 4.2.1.-)
Clostridium sp. Bl8_c25	Clostridium sp. Bl8_c25_63375_64418	63375	64418	+	[Citrate [pro-3S]-lyase] ligase (EC 6.2.1.22)
Clostridium sp. Bl8_c84	Clostridium sp. Bl8_c84_36154_37197	36154	37197	+	[Citrate [pro-3S]-lyase] ligase (EC 6.2.1.22)
Clostridium sp. Bl8_c38	Clostridium sp. Bl8_c38_15271_16302	15271	16302	+	[FeFe]-hydrogenase maturation protein HydE
Clostridium sp. Bl8_c33	Clostridium sp. Bl8_c33_49873_51279	49873	51279	+	[Ni/Fe] hydrogenase, group 1, large subunit
Clostridium sp. Bl8_c33	Clostridium sp. Bl8_c33_48988_49860	48988	49860	+	[Ni/Fe] hydrogenase, group 1, small subunit
Clostridium sp. Bl8_c33	Clostridium sp. Bl8_c33_54533_55621	54533	55621	+	[NiFe] hydrogenase metallocenter assembly protein HypD
Clostridium sp. Bl8_c33	Clostridium sp. Bl8_c33_55953_56417	55953	56417	+	[NiFe] hydrogenase metallocenter assembly protein HypE
Clostridium sp. Bl8_c43	Clostridium sp. Bl8_c43_62_733	62	733	+	[NiFe] hydrogenase metallocenter assembly protein HypE
Clostridium sp. Bl8_c33	Clostridium sp. Bl8_c33_51993_54299	51993	54299	+	[NiFe] hydrogenase metallocenter assembly protein HypF
Clostridium sp. Bl8_c88	Clostridium sp. Bl8_c88_6862_7203	6862	7203	+	[NiFe] hydrogenase nickel incorporation protein HypA
Clostridium sp. Bl8_c88	Clostridium sp. Bl8_c88_3433_4104	3433	4104	+	[NiFe] hydrogenase nickel incorporation-associated protein HypB
Clostridium sp. Bl8_c41	Clostridium sp. Bl8_c41_5755_7722	5755	7722	+	1,4-alpha-glucan (glycogen) branching enzyme, GH-13-type (EC 2.4.1.18)
Clostridium sp. Bl8_c14	Clostridium sp. Bl8_c14_19928_20638,Clostridium sp. Bl8_c14_20642_20647	19928	20647	+	1-acyl-sn-glycerol-3-phosphate acyltransferase (EC 2.3.1.51)
Clostridium sp. Bl8_c154	Clostridium sp. Bl8_c154_37_741	37	741	+	1-acyl-sn-glycerol-3-phosphate acyltransferase (EC 2.3.1.51)
Clostridium sp. Bl8_c2	Clostridium sp. Bl8_c2_9035_9748	9035	9748	+	1-acyl-sn-glycerol-3-phosphate acyltransferase (EC 2.3.1.51)
Clostridium sp. Bl8_c14	Clostridium sp. Bl8_c14_17800_18789	17800	18789	+	1-aminocyclopropane-1-carboxylate deaminase (EC 3.5.99.7)
Clostridium sp. Bl8_c24	Clostridium sp. Bl8_c24_11598_12755	11598	12755	+	1-deoxy-D-xylulose 5-phosphate reductoisomerase (EC 1.1.1.267)
Clostridium sp. Bl8_c68	Clostridium sp. Bl8_c68_10240_12105	10240	12105	+	1-deoxy-D-xylulose 5-phosphate synthase (EC 2.2.1.7)
Clostridium sp. Bl8_c24	Clostridium sp. Bl8_c24_13833_14882	13833	14882	+	1-hydroxy-2-methyl-2-(E)-butenyl 4-diphosphate synthase (EC 1.17.7.1)
Clostridium sp. Bl8_c25	Clostridium sp. Bl8_c25_62256_63131	62256	63131	+	2-(5''-triphosphoribosyl)-3'-dephosphocoenzyme-A synthase (EC 2.7.8.25)
Clostridium sp. Bl8_c6	Clostridium sp. Bl8_c6_58670_57960	58670	57960	-	2,3,4,5-tetrahydropyridine-2,6-dicarboxylate N-acetyltransferase (EC 2.3.1.89)
Clostridium sp. Bl8_c8	Clostridium sp. Bl8_c8_15493_13964	15493	13964	-	2,3-bisphosphoglycerate-independent phosphoglycerate mutase (EC 5.4.2.1)
Clostridium sp. Bl8_c30	Clostridium sp. Bl8_c30_9847_6383	9847	6383	-	2',3'-cyclic-nucleotide 2'-phosphodiesterase( EC:3.1.4.16 )
Clostridium sp. Bl8_c52	Clostridium sp. Bl8_c52_20974_22020	20974	22020	+	2,4-diaminopentanoate dehydrogenase (EC 1.4.1.12)
Clostridium sp. Bl8_c143	Clostridium sp. Bl8_c143_6945_8885	6945	8885	+	2,4-dienoyl-CoA reductase [NADPH] (EC 1.3.1.34)
Clostridium sp. Bl8_c32	Clostridium sp. Bl8_c32_451_1053	451	1053	+	2,4-dienoyl-CoA reductase [NADPH] (EC 1.3.1.34)
Clostridium sp. Bl8_c38	Clostridium sp. Bl8_c38_11001_12935	11001	12935	+	2,4-dienoyl-CoA reductase [NADPH] (EC 1.3.1.34)
Clostridium sp. Bl8_c59	Clostridium sp. Bl8_c59_20515_20108,Clostridium sp. Bl8_c59_20108_18579	20515	18579	-	2,4-dienoyl-CoA reductase [NADPH] (EC 1.3.1.34)
Clostridium sp. Bl8_c89	Clostridium sp. Bl8_c89_24939_25829	24939	25829	+	23S rRNA (guanosine-2'-O-) -methyltransferase rlmB (EC 2.1.1.-)
Clostridium sp. Bl8_c66	Clostridium sp. Bl8_c66_15898_16449	15898	16449	+	2'-5' RNA ligase
Clostridium sp. Bl8_c2	Clostridium sp. Bl8_c2_10343_11536	10343	11536	+	2-amino-3-ketobutyrate coenzyme A ligase (EC 2.3.1.29)
Clostridium sp. Bl8_c52	Clostridium sp. Bl8_c52_22271_22561	22271	22561	+	2-amino-4-ketopentanoate thiolase, alpha subunit
Clostridium sp. Bl8_c52	Clostridium sp. Bl8_c52_22575_23996	22575	23996	+	2-amino-4-ketopentanoate thiolase, beta subunit
Clostridium sp. Bl8_c20	Clostridium sp. Bl8_c20_43911_45017	43911	45017	+	2-aminoethylphosphonate:pyruvate aminotransferase (EC 2.6.1.37)
Clostridium sp. Bl8_c125	Clostridium sp. Bl8_c125_9319_9792	9319	9792	+	2-C-methyl-D-erythritol 2,4-cyclodiphosphate synthase (EC 4.6.1.12)
Clostridium sp. Bl8_c20	Clostridium sp. Bl8_c20_3480_4187	3480	4187	+	2-C-methyl-D-erythritol 4-phosphate cytidylyltransferase (EC 2.7.7.60)
Clostridium sp. Bl8_c82	Clostridium sp. Bl8_c82_20263_21195	20263	21195	+	2-dehydropantoate 2-reductase (EC 1.1.1.169)
Clostridium sp. Bl8_c65	Clostridium sp. Bl8_c65_14201_14872	14201	14872	+	2-haloalkanoic acid dehalogenase (EC 3.8.1.2)
Clostridium sp. Bl8_c99	Clostridium sp. Bl8_c99_5788_6588	5788	6588	+	2-keto-3-deoxy-D-arabino-heptulosonate-7-phosphate synthase I beta (EC 2.5.1.54)
Clostridium sp. Bl8_c3	Clostridium sp. Bl8_c3_8608_9678	8608	9678	+	2-oxoglutarate oxidoreductase, alpha subunit (EC 1.2.7.3)
Clostridium sp. Bl8_c3	Clostridium sp. Bl8_c3_9678_10427	9678	10427	+	2-oxoglutarate oxidoreductase, beta subunit (EC 1.2.7.3)
Clostridium sp. Bl8_c3	Clostridium sp. Bl8_c3_8380_8589	8380	8589	+	2-oxoglutarate oxidoreductase, delta subunit, putative (EC 1.2.7.3)
Clostridium sp. Bl8_c3	Clostridium sp. Bl8_c3_10429_10959	10429	10959	+	2-oxoglutarate oxidoreductase, gamma subunit (EC 1.2.7.3)
Clostridium sp. Bl8_c2	Clostridium sp. Bl8_c2_72790_73656	72790	73656	+	2-polyprenylphenol hydroxylase and related flavodoxin oxidoreductases
Clostridium sp. Bl8_c12	Clostridium sp. Bl8_c12_94215_93274	94215	93274	-	3,4-dihydroxy-2-butanone 4-phosphate synthase (EC 4.1.99.12) / GTP cyclohydrolase II (EC 3.5.4.25)
Clostridium sp. Bl8_c59	Clostridium sp. Bl8_c59_48475_48816	48475	48816	+	3,4-dihydroxy-2-butanone 4-phosphate synthase (EC 4.1.99.12) / GTP cyclohydrolase II (EC 3.5.4.25)
Clostridium sp. Bl8_c2	Clostridium sp. Bl8_c2_53640_54683	53640	54683	+	3,5-diaminobexanoate dehydrogenase (EC 1.4.1.11)
Clostridium sp. Bl8_c139	Clostridium sp. Bl8_c139_6574_5618	6574	5618	-	3'->5' exoribonuclease Bsu YhaM
Clostridium sp. Bl8_c2	Clostridium sp. Bl8_c2_52332_52712	52332	52712	+	3-aminobutyryl-CoA ammonia-lyase (EC 4.3.1.14)
Clostridium sp. Bl8_c107	Clostridium sp. Bl8_c107_12237_11470	12237	11470	-	3-dehydroquinate dehydratase I (EC 4.2.1.10)
Clostridium sp. Bl8_c99	Clostridium sp. Bl8_c99_4091_5080	4091	5080	+	3-dehydroquinate synthase (EC 4.2.3.4)
Clostridium sp. Bl8_c37	Clostridium sp. Bl8_c37_22404_21958	22404	21958	-	3-demethylubiquinone-9 3-methyltransferase
Clostridium sp. Bl8_c2	Clostridium sp. Bl8_c2_65052_65864	65052	65864	+	3-hydroxybutyryl-CoA dehydratase (EC 4.2.1.55)
Clostridium sp. Bl8_c2	Clostridium sp. Bl8_c2_69205_70053	69205	70053	+	3-hydroxybutyryl-CoA dehydrogenase (EC 1.1.1.157)
Clostridium sp. Bl8_c2	Clostridium sp. Bl8_c2_52772_53602	52772	53602	+	3-keto-5-aminohexanoate cleavage enzyme
Clostridium sp. Bl8_c86	Clostridium sp. Bl8_c86_4618_5796	4618	5796	+	3-ketoacyl-CoA thiolase (EC 2.3.1.16) @ Acetyl-CoA acetyltransferase (EC 2.3.1.9)
Clostridium sp. Bl8_c162	Clostridium sp. Bl8_c162_632_1459	632	1459	+	3-methyl-2-oxobutanoate hydroxymethyltransferase (EC 2.1.2.11)
Clostridium sp. Bl8_c105	Clostridium sp. Bl8_c105_5697_4957	5697	4957	-	3-oxoacyl-[acyl-carrier protein] reductase (EC 1.1.1.100)
Clostridium sp. Bl8_c151	Clostridium sp. Bl8_c151_6736_5975	6736	5975	-	3-oxoacyl-[acyl-carrier protein] reductase (EC 1.1.1.100)
Clostridium sp. Bl8_c76	Clostridium sp. Bl8_c76_14893_15630	14893	15630	+	3-oxoacyl-[acyl-carrier protein] reductase (EC 1.1.1.100)
Clostridium sp. Bl8_c86	Clostridium sp. Bl8_c86_35292_36032	35292	36032	+	3-oxoacyl-[acyl-carrier protein] reductase (EC 1.1.1.100)
Clostridium sp. Bl8_c105	Clostridium sp. Bl8_c105_4939_3701	4939	3701	-	3-oxoacyl-[acyl-carrier-protein] synthase, KASII (EC 2.3.1.41)
Clostridium sp. Bl8_c105	Clostridium sp. Bl8_c105_8939_7962	8939	7962	-	3-oxoacyl-[acyl-carrier-protein] synthase, KASIII (EC 2.3.1.41)
Clostridium sp. Bl8_c120	Clostridium sp. Bl8_c120_298_2595	298	2595	+	3'-to-5' exoribonuclease RNase R
Clostridium sp. Bl8_c41	Clostridium sp. Bl8_c41_35898_37373	35898	37373	+	4-alpha-glucanotransferase (amylomaltase) (EC 2.4.1.25)
Clostridium sp. Bl8_c54	Clostridium sp. Bl8_c54_5879_6514	5879	6514	+	4-amino-6-deoxy-N-Acetyl-D-hexosaminyl-(Lipid carrier) acetyltrasferase
Clostridium sp. Bl8_c12	Clostridium sp. Bl8_c12_88062_87709	88062	87709	-	4-carboxymuconolactone decarboxylase (EC 4.1.1.44)
Clostridium sp. Bl8_c126	Clostridium sp. Bl8_c126_54507_53665	54507	53665	-	4-diphosphocytidyl-2-C-methyl-D-erythritol kinase (EC 2.7.1.148)
Clostridium sp. Bl8_c101	Clostridium sp. Bl8_c101_27253_28023	27253	28023	+	4Fe-4S ferredoxin, iron-sulfur binding
Clostridium sp. Bl8_c40	Clostridium sp. Bl8_c40_28201_29349	28201	29349	+	4-hydroxy-3-methylbut-2-enyl diphosphate reductase (EC 1.17.1.2) / SSU ribosomal protein S1p
Clostridium sp. Bl8_c12	Clostridium sp. Bl8_c12_31815_31123	31815	31123	-	4'-phosphopantetheinyl transferase (EC 2.7.8.-)
Clostridium sp. Bl8_c70	Clostridium sp. Bl8_c70_29195_28641	29195	28641	-	4'-phosphopantetheinyl transferase (EC 2.7.8.-)
Clostridium sp. Bl8_c73	Clostridium sp. Bl8_c73_3948_3712	3948	3712	-	50S ribosomal protein L7ae
Clostridium sp. Bl8_c118	Clostridium sp. Bl8_c118_4358_3417	4358	3417	-	50S ribosomal subunit maturation GTPase RbgA (B. subtilis YlqF)
Clostridium sp. Bl8_c56	Clostridium sp. Bl8_c56_79_555	79	555	+	5-Enolpyruvylshikimate-3-phosphate synthase (EC 2.5.1.19)
Clostridium sp. Bl8_c44	Clostridium sp. Bl8_c44_3477_2905	3477	2905	-	5-formyltetrahydrofolate cyclo-ligase (EC 6.3.3.2)
Clostridium sp. Bl8_c113	Clostridium sp. Bl8_c113_19662_19039	19662	19039	-	5'-methylthioadenosine nucleosidase (EC 3.2.2.16) / S-adenosylhomocysteine nucleosidase (EC 3.2.2.9)
Clostridium sp. Bl8_c157	Clostridium sp. Bl8_c157_1477_2217	1477	2217	+	5'-methylthioadenosine nucleosidase (EC 3.2.2.16) / S-adenosylhomocysteine nucleosidase (EC 3.2.2.9)
Clostridium sp. Bl8_c81	Clostridium sp. Bl8_c81_13777_14466	13777	14466	+	5'-methylthioadenosine nucleosidase (EC 3.2.2.16) / S-adenosylhomocysteine nucleosidase (EC 3.2.2.9)
Clostridium sp. Bl8_c99	Clostridium sp. Bl8_c99_5085_5777	5085	5777	+	5'-methylthioadenosine nucleosidase (EC 3.2.2.16) / S-adenosylhomocysteine nucleosidase (EC 3.2.2.9)
Clostridium sp. Bl8_c31	Clostridium sp. Bl8_c31_24110_25504	24110	25504	+	5'-nucleotidase family protein in cluster with NagD-like phosphatase
Clostridium sp. Bl8_c201	Clostridium sp. Bl8_c201_2570_1824	2570	1824	-	5-nucleotidase SurE (EC 3.1.3.5)
Clostridium sp. Bl8_c66	Clostridium sp. Bl8_c66_17569_18261	17569	18261	+	5'-nucleotidase YjjG (EC 3.1.3.5)
Clostridium sp. Bl8_c42	Clostridium sp. Bl8_c42_7843_7511	7843	7511	-	5'-nucleotidase., 2',3'-cyclic-nucleotide 2'-phosphodiesterase( EC:3.1.3.5,EC:3.1.4.16 )
Clostridium sp. Bl8_c12	Clostridium sp. Bl8_c12_93253_92792	93253	92792	-	6,7-dimethyl-8-ribityllumazine synthase (EC 2.5.1.78)
Clostridium sp. Bl8_c150	Clostridium sp. Bl8_c150_2764_3645	2764	3645	+	6'-aminoglycoside N-acetyltransferase (EC 2.3.1.-) (AAC(6')) / 2''-aminoglycoside phosphotransferase (EC 2.7.1.-)
Clostridium sp. Bl8_c43	Clostridium sp. Bl8_c43_46787_45558	46787	45558	-	6-phosphofructokinase (EC 2.7.1.11)
Clostridium sp. Bl8_c76	Clostridium sp. Bl8_c76_143_1102	143	1102	+	6-phosphofructokinase (EC 2.7.1.11)
Clostridium sp. Bl8_c2	Clostridium sp. Bl8_c2_75574_76455	75574	76455	+	8-oxoguanine-DNA-glycosylase
Clostridium sp. Bl8_c40	Clostridium sp. Bl8_c40_13076_11739	13076	11739	-	ABC transporter
Clostridium sp. Bl8_c149	Clostridium sp. Bl8_c149_1830_3860	1830	3860	+	ABC transporter ATP-binding protein
Clostridium sp. Bl8_c185	Clostridium sp. Bl8_c185_1454_1948	1454	1948	+	ABC transporter ATP-binding protein
Clostridium sp. Bl8_c26	Clostridium sp. Bl8_c26_14292_15074	14292	15074	+	ABC transporter ATP-binding protein
Clostridium sp. Bl8_c27	Clostridium sp. Bl8_c27_10207_10899	10207	10899	+	ABC transporter ATP-binding protein
Clostridium sp. Bl8_c3	Clostridium sp. Bl8_c3_30416_31177	30416	31177	+	ABC transporter ATP-binding protein
Clostridium sp. Bl8_c38	Clostridium sp. Bl8_c38_1104_3869	1104	3869	+	ABC transporter ATP-binding protein
Clostridium sp. Bl8_c39	Clostridium sp. Bl8_c39_5407_6270	5407	6270	+	ABC transporter ATP-binding protein
Clostridium sp. Bl8_c52	Clostridium sp. Bl8_c52_40309_40878,Clostridium sp. Bl8_c52_40880_40993	40309	40993	+	ABC transporter ATP-binding protein
Clostridium sp. Bl8_c52	Clostridium sp. Bl8_c52_41038_41718	41038	41718	+	ABC transporter ATP-binding protein
Clostridium sp. Bl8_c55	Clostridium sp. Bl8_c55_3583_4257	3583	4257	+	ABC transporter ATP-binding protein
Clostridium sp. Bl8_c60	Clostridium sp. Bl8_c60_6510_7205	6510	7205	+	ABC transporter ATP-binding protein
Clostridium sp. Bl8_c66	Clostridium sp. Bl8_c66_4359_2689	4359	2689	-	ABC transporter ATP-binding protein
Clostridium sp. Bl8_c67	Clostridium sp. Bl8_c67_23083_22391	23083	22391	-	ABC transporter ATP-binding protein
Clostridium sp. Bl8_c79	Clostridium sp. Bl8_c79_44454_46010	44454	46010	+	ABC transporter ATP-binding protein
Clostridium sp. Bl8_c79	Clostridium sp. Bl8_c79_67530_68453	67530	68453	+	ABC transporter ATP-binding protein
Clostridium sp. Bl8_c9	Clostridium sp. Bl8_c9_12504_11059	12504	11059	-	ABC transporter ATP-binding protein
Clostridium sp. Bl8_c31	Clostridium sp. Bl8_c31_15559_15975	15559	15975	+	ABC transporter ATP-binding protein uup
Clostridium sp. Bl8_c31	Clostridium sp. Bl8_c31_15953_16390	15953	16390	+	ABC transporter ATP-binding protein uup
Clostridium sp. Bl8_c31	Clostridium sp. Bl8_c31_16587_17300	16587	17300	+	ABC transporter ATP-binding protein uup
Clostridium sp. Bl8_c43	Clostridium sp. Bl8_c43_18609_20225	18609	20225	+	ABC transporter ATP-binding protein uup
Clostridium sp. Bl8_c18	Clostridium sp. Bl8_c18_66239_67006	66239	67006	+	ABC transporter ATP-binding protein YvcR
Clostridium sp. Bl8_c19	Clostridium sp. Bl8_c19_19750_19046	19750	19046	-	ABC transporter ATP-binding protein YvcR
Clostridium sp. Bl8_c46	Clostridium sp. Bl8_c46_17545_18249	17545	18249	+	ABC transporter ATP-binding protein YvcR
Clostridium sp. Bl8_c76	Clostridium sp. Bl8_c76_29180_29872	29180	29872	+	ABC transporter ATP-binding protein YvcR
Clostridium sp. Bl8_c87	Clostridium sp. Bl8_c87_25420_24164	25420	24164	-	ABC transporter integral membrane protein
Clostridium sp. Bl8_c18	Clostridium sp. Bl8_c18_51015_51797	51015	51797	+	ABC transporter permease protein
Clostridium sp. Bl8_c19	Clostridium sp. Bl8_c19_16896_15688	16896	15688	-	ABC transporter permease protein
Clostridium sp. Bl8_c27	Clostridium sp. Bl8_c27_10912_12120	10912	12120	+	ABC transporter permease protein
Clostridium sp. Bl8_c37	Clostridium sp. Bl8_c37_39996_38383	39996	38383	-	ABC transporter permease protein
Clostridium sp. Bl8_c55	Clostridium sp. Bl8_c55_4259_6223	4259	6223	+	ABC transporter permease protein
Clostridium sp. Bl8_c18	Clostridium sp. Bl8_c18_66993_68963	66993	68963	+	ABC transporter permease protein YvcS
Clostridium sp. Bl8_c156	Clostridium sp. Bl8_c156_1919_1581,Clostridium sp. Bl8_c156_1579_905	1919	905	-	ABC transporter related
Clostridium sp. Bl8_c170	Clostridium sp. Bl8_c170_1799_1140	1799	1140	-	ABC transporter related
Clostridium sp. Bl8_c41	Clostridium sp. Bl8_c41_29118_30218	29118	30218	+	ABC transporter related
Clostridium sp. Bl8_c96	Clostridium sp. Bl8_c96_9160_10536	9160	10536	+	ABC transporter related
Clostridium sp. Bl8_c102	Clostridium sp. Bl8_c102_8599_8087,Clostridium sp. Bl8_c102_8087_7833	8599	7833	-	ABC transporter, ATP-binding protein
Clostridium sp. Bl8_c112	Clostridium sp. Bl8_c112_34571_33660	34571	33660	-	ABC transporter, ATP-binding protein
Clostridium sp. Bl8_c132	Clostridium sp. Bl8_c132_6136_7008	6136	7008	+	ABC transporter, ATP-binding protein
Clostridium sp. Bl8_c160	Clostridium sp. Bl8_c160_10980_11693	10980	11693	+	ABC Transporter, ATP-binding protein
Clostridium sp. Bl8_c160	Clostridium sp. Bl8_c160_27561_28490	27561	28490	+	ABC transporter, ATP-binding protein
Clostridium sp. Bl8_c160	Clostridium sp. Bl8_c160_28490_29317	28490	29317	+	ABC transporter, ATP-binding protein
Clostridium sp. Bl8_c18	Clostridium sp. Bl8_c18_49233_50207	49233	50207	+	ABC transporter, ATP-binding protein
Clostridium sp. Bl8_c3	Clostridium sp. Bl8_c3_21738_22496	21738	22496	+	ABC transporter, ATP-binding protein
Clostridium sp. Bl8_c37	Clostridium sp. Bl8_c37_35002_34610,Clostridium sp. Bl8_c37_34608_34240	35002	34240	-	ABC transporter, ATP-binding protein
Clostridium sp. Bl8_c40	Clostridium sp. Bl8_c40_15351_14410	15351	14410	-	ABC transporter, ATP-binding protein
Clostridium sp. Bl8_c44	Clostridium sp. Bl8_c44_2081_2728	2081	2728	+	ABC transporter, ATP-binding protein
Clostridium sp. Bl8_c45	Clostridium sp. Bl8_c45_8396_9163	8396	9163	+	ABC transporter, ATP-binding protein
Clostridium sp. Bl8_c50	Clostridium sp. Bl8_c50_20917_20174	20917	20174	-	ABC transporter, ATP-binding protein
Clostridium sp. Bl8_c57	Clostridium sp. Bl8_c57_6909_7604	6909	7604	+	ABC transporter, ATP-binding protein
Clostridium sp. Bl8_c57	Clostridium sp. Bl8_c57_54516_55241	54516	55241	+	ABC transporter, ATP-binding protein
Clostridium sp. Bl8_c6	Clostridium sp. Bl8_c6_102615_103559	102615	103559	+	ABC transporter, ATP-binding protein
Clostridium sp. Bl8_c79	Clostridium sp. Bl8_c79_4596_5291	4596	5291	+	ABC transporter, ATP-binding protein
Clostridium sp. Bl8_c79	Clostridium sp. Bl8_c79_12749_14581	12749	14581	+	ABC transporter, ATP-binding protein
Clostridium sp. Bl8_c79	Clostridium sp. Bl8_c79_14582_16372	14582	16372	+	ABC transporter, ATP-binding protein
Clostridium sp. Bl8_c80	Clostridium sp. Bl8_c80_12357_13214	12357	13214	+	ABC transporter, ATP-binding protein
Clostridium sp. Bl8_c80	Clostridium sp. Bl8_c80_21624_22616	21624	22616	+	ABC transporter, ATP-binding protein
Clostridium sp. Bl8_c81	Clostridium sp. Bl8_c81_9196_8312	9196	8312	-	ABC transporter, ATP-binding protein
Clostridium sp. Bl8_c81	Clostridium sp. Bl8_c81_11079_12083	11079	12083	+	ABC transporter, ATP-binding protein
Clostridium sp. Bl8_c81	Clostridium sp. Bl8_c81_87590_88255	87590	88255	+	ABC transporter, ATP-binding protein
Clostridium sp. Bl8_c81	Clostridium sp. Bl8_c81_97901_97560	97901	97560	-	ABC transporter, ATP-binding protein
Clostridium sp. Bl8_c81	Clostridium sp. Bl8_c81_100580_101470	100580	101470	+	ABC transporter, ATP-binding protein
Clostridium sp. Bl8_c83	Clostridium sp. Bl8_c83_848_2638	848	2638	+	ABC transporter, ATP-binding protein
Clostridium sp. Bl8_c86	Clostridium sp. Bl8_c86_23401_24312	23401	24312	+	ABC transporter, ATP-binding protein
Clostridium sp. Bl8_c88	Clostridium sp. Bl8_c88_18784_19719	18784	19719	+	ABC transporter, ATP-binding protein
Clostridium sp. Bl8_c156	Clostridium sp. Bl8_c156_4191_3613	4191	3613	-	ABC transporter, periplasmic substrate-binding protein YnjB
Clostridium sp. Bl8_c102	Clostridium sp. Bl8_c102_7852_7046,Clostridium sp. Bl8_c102_7044_5818	7852	5818	-	ABC transporter, permease
Clostridium sp. Bl8_c138	Clostridium sp. Bl8_c138_7493_6120	7493	6120	-	ABC transporter, permease
Clostridium sp. Bl8_c37	Clostridium sp. Bl8_c37_34239_33475	34239	33475	-	ABC transporter, permease protein
Clostridium sp. Bl8_c46	Clostridium sp. Bl8_c46_27345_28514	27345	28514	+	ABC transporter, permease protein
Clostridium sp. Bl8_c50	Clostridium sp. Bl8_c50_20190_19177	20190	19177	-	ABC transporter, permease protein
Clostridium sp. Bl8_c76	Clostridium sp. Bl8_c76_29863_30366,Clostridium sp. Bl8_c76_30366_31049	29863	31049	+	ABC transporter, permease protein
Clostridium sp. Bl8_c81	Clostridium sp. Bl8_c81_8311_7496	8311	7496	-	ABC transporter, permease protein
Clostridium sp. Bl8_c46	Clostridium sp. Bl8_c46_18252_21500	18252	21500	+	ABC transporter, permease protein (putative)
Clostridium sp. Bl8_c112	Clostridium sp. Bl8_c112_33660_33430	33660	33430	-	ABC transporter, permease protein, putative
Clostridium sp. Bl8_c115	Clostridium sp. Bl8_c115_1823_2740	1823	2740	+	ABC transporter, substrate-binding protein, putative
Clostridium sp. Bl8_c79	Clostridium sp. Bl8_c79_40066_41058	40066	41058	+	ABC-type Fe3+-siderophore transport system, permease component
Clostridium sp. Bl8_c1	Clostridium sp. Bl8_c1_21674_22597	21674	22597	+	ABC-type multidrug transport system, ATPase component
Clostridium sp. Bl8_c133	Clostridium sp. Bl8_c133_8326_9030	8326	9030	+	ABC-type multidrug transport system, ATPase component
Clostridium sp. Bl8_c37	Clostridium sp. Bl8_c37_40901_40020	40901	40020	-	ABC-type multidrug transport system, ATPase component
Clostridium sp. Bl8_c46	Clostridium sp. Bl8_c46_26396_27334	26396	27334	+	ABC-type multidrug transport system, ATPase component
Clostridium sp. Bl8_c160	Clostridium sp. Bl8_c160_11697_12440	11697	12440	+	ABC-type multidrug transport system, permease component
Clostridium sp. Bl8_c37	Clostridium sp. Bl8_c37_58445_56877	58445	56877	-	ABC-type multidrug/protein/lipid transport system, ATPase component
Clostridium sp. Bl8_c40	Clostridium sp. Bl8_c40_14423_13092	14423	13092	-	ABC-type Na+ efflux pump, permease component
Clostridium sp. Bl8_c81	Clostridium sp. Bl8_c81_12067_12864	12067	12864	+	ABC-type uncharacterized transport system permease component-like
Clostridium sp. Bl8_c39	Clostridium sp. Bl8_c39_32755_33243	32755	33243	+	Abortive infection protein
Clostridium sp. Bl8_c94	Clostridium sp. Bl8_c94_26347_27036	26347	27036	+	Abortive infection protein
Clostridium sp. Bl8_c12	Clostridium sp. Bl8_c12_15201_13735	15201	13735	-	Acetaldehyde dehydrogenase, ethanolamine utilization cluster
Clostridium sp. Bl8_c33	Clostridium sp. Bl8_c33_41308_42204	41308	42204	+	Acetamidase (EC 3.5.1.4)
Clostridium sp. Bl8_c64	Clostridium sp. Bl8_c64_28338_29534	28338	29534	+	Acetate kinase (EC 2.7.2.1)
Clostridium sp. Bl8_c136	Clostridium sp. Bl8_c136_53_448	53	448	+	acetobutylicum phosphotransbutyrylase BH3707
Clostridium sp. Bl8_c21	Clostridium sp. Bl8_c21_27511_29202	27511	29202	+	Acetolactate synthase large subunit (EC 2.2.1.6)
Clostridium sp. Bl8_c94	Clostridium sp. Bl8_c94_94_921	94	921	+	Acetyl-coenzyme A carboxyl transferase alpha chain (EC 6.4.1.2)
Clostridium sp. Bl8_c105	Clostridium sp. Bl8_c105_957_97	957	97	-	Acetyl-coenzyme A carboxyl transferase beta chain (EC 6.4.1.2)
Clostridium sp. Bl8_c23	Clostridium sp. Bl8_c23_3390_4601	3390	4601	+	Acetylornithine deacetylase (EC 3.5.1.16)
Clostridium sp. Bl8_c53	Clostridium sp. Bl8_c53_3187_4578	3187	4578	+	Acetylornithine deacetylase/Succinyl-diaminopimelate desuccinylase and related deacylases
Clostridium sp. Bl8_c102	Clostridium sp. Bl8_c102_2895_4691	2895	4691	+	Acetyltransferase
Clostridium sp. Bl8_c46	Clostridium sp. Bl8_c46_39245_37989	39245	37989	-	Acetyltransferase
Clostridium sp. Bl8_c81	Clostridium sp. Bl8_c81_59527_59973	59527	59973	+	Acetyltransferase
Clostridium sp. Bl8_c81	Clostridium sp. Bl8_c81_61939_62472	61939	62472	+	acetyltransferase
Clostridium sp. Bl8_c82	Clostridium sp. Bl8_c82_6473_7018	6473	7018	+	acetyltransferase
Clostridium sp. Bl8_c32	Clostridium sp. Bl8_c32_21720_21989	21720	21989	+	Acetyltransferase (EC 2.3.1.-)
Clostridium sp. Bl8_c32	Clostridium sp. Bl8_c32_22023_22151	22023	22151	+	Acetyltransferase (EC 2.3.1.-)
Clostridium sp. Bl8_c45	Clostridium sp. Bl8_c45_2521_2009	2521	2009	-	Acetyltransferase (EC 2.3.1.-)
Clostridium sp. Bl8_c81	Clostridium sp. Bl8_c81_23709_24218	23709	24218	+	Acetyltransferase (EC 2.3.1.-)
Clostridium sp. Bl8_c88	Clostridium sp. Bl8_c88_106_531	106	531	+	Acetyltransferase (EC 2.3.1.-)
Clostridium sp. Bl8_c50	Clostridium sp. Bl8_c50_16477_15665	16477	15665	-	acetyltransferase (GNAT) family protein
Clostridium sp. Bl8_c32	Clostridium sp. Bl8_c32_24275_24817	24275	24817	+	Acetyltransferase (N-acetylase of ribosomal proteins), putative
Clostridium sp. Bl8_c1	Clostridium sp. Bl8_c1_42709_43197	42709	43197	+	Acetyltransferase( EC:2.3.1.- )
Clostridium sp. Bl8_c37	Clostridium sp. Bl8_c37_931_488	931	488	-	Acetyltransferase( EC:2.3.1.- )
Clostridium sp. Bl8_c1	Clostridium sp. Bl8_c1_43995_44468	43995	44468	+	acetyltransferase, GNAT family
Clostridium sp. Bl8_c101	Clostridium sp. Bl8_c101_34082_33627	34082	33627	-	acetyltransferase, GNAT family
Clostridium sp. Bl8_c18	Clostridium sp. Bl8_c18_56604_57125	56604	57125	+	acetyltransferase, GNAT family
Clostridium sp. Bl8_c25	Clostridium sp. Bl8_c25_14829_15263	14829	15263	+	acetyltransferase, GNAT family
Clostridium sp. Bl8_c28	Clostridium sp. Bl8_c28_19511_18966	19511	18966	-	acetyltransferase, GNAT family
Clostridium sp. Bl8_c28	Clostridium sp. Bl8_c28_24292_23756	24292	23756	-	acetyltransferase, GNAT family
Clostridium sp. Bl8_c32	Clostridium sp. Bl8_c32_15410_16015	15410	16015	+	acetyltransferase, GNAT family
Clostridium sp. Bl8_c32	Clostridium sp. Bl8_c32_25016_25474	25016	25474	+	acetyltransferase, GNAT family
Clostridium sp. Bl8_c38	Clostridium sp. Bl8_c38_5871_6281	5871	6281	+	Acetyltransferase, GNAT family
Clostridium sp. Bl8_c43	Clostridium sp. Bl8_c43_107244_107705	107244	107705	+	acetyltransferase, GNAT family
Clostridium sp. Bl8_c43	Clostridium sp. Bl8_c43_107838_108371	107838	108371	+	acetyltransferase, GNAT family
Clostridium sp. Bl8_c46	Clostridium sp. Bl8_c46_40229_39378	40229	39378	-	acetyltransferase, GNAT family
Clostridium sp. Bl8_c65	Clostridium sp. Bl8_c65_15433_16008	15433	16008	+	acetyltransferase, GNAT family
Clostridium sp. Bl8_c81	Clostridium sp. Bl8_c81_20852_21331	20852	21331	+	acetyltransferase, GNAT family
Clostridium sp. Bl8_c81	Clostridium sp. Bl8_c81_26686_27246	26686	27246	+	acetyltransferase, GNAT family
Clostridium sp. Bl8_c82	Clostridium sp. Bl8_c82_52537_53547	52537	53547	+	acetyltransferase, GNAT family
Clostridium sp. Bl8_c82	Clostridium sp. Bl8_c82_56175_56669	56175	56669	+	acetyltransferase, GNAT family
Clostridium sp. Bl8_c88	Clostridium sp. Bl8_c88_590_1060	590	1060	+	acetyltransferase, GNAT family
Clostridium sp. Bl8_c37	Clostridium sp. Bl8_c37_26222_25731	26222	25731	-	Acetyltransferase, GNAT family (EC 2.3.1.-)
Clostridium sp. Bl8_c185	Clostridium sp. Bl8_c185_837_1424	837	1424	+	acetyltransferase, GNAT family protein
Clostridium sp. Bl8_c66	Clostridium sp. Bl8_c66_1515_871	1515	871	-	acetyltransferase, GNAT family( EC:2.3.1.- )
Clostridium sp. Bl8_c36	Clostridium sp. Bl8_c36_797_1288	797	1288	+	acetyltransferase, GNAT family, putative
Clostridium sp. Bl8_c1	Clostridium sp. Bl8_c1_55339_55890	55339	55890	+	Acetyltransferase, including N-acetylase of ribosomal proteins
Clostridium sp. Bl8_c102	Clostridium sp. Bl8_c102_20548_19634	20548	19634	-	acetyltransferase, putative
Clostridium sp. Bl8_c154	Clostridium sp. Bl8_c154_7785_9212,Clostridium sp. Bl8_c154_9214_12102	7785	12102	+	Activator of (R)-2-hydroxyglutaryl-CoA dehydratase
Clostridium sp. Bl8_c105	Clostridium sp. Bl8_c105_7933_7700	7933	7700	-	Acyl carrier protein
Clostridium sp. Bl8_c64	Clostridium sp. Bl8_c64_32058_32288	32058	32288	+	Acyl carrier protein
Clostridium sp. Bl8_c14	Clostridium sp. Bl8_c14_7880_7137	7880	7137	-	Acyl-ACP thioesterase
Clostridium sp. Bl8_c27	Clostridium sp. Bl8_c27_6240_6851	6240	6851	+	Acyl-phosphate:glycerol-3-phosphate O-acyltransferase PlsY
Clostridium sp. Bl8_c37	Clostridium sp. Bl8_c37_14901_15590	14901	15590	+	Acyltransferase
Clostridium sp. Bl8_c37	Clostridium sp. Bl8_c37_15580_16755	15580	16755	+	Acyltransferase
Clostridium sp. Bl8_c148	Clostridium sp. Bl8_c148_8873_8301	8873	8301	-	ADA regulatory protein
Clostridium sp. Bl8_c96	Clostridium sp. Bl8_c96_14264_13932	14264	13932	-	Additional substrate-specific component CbiN of cobalt ECF transporter
Clostridium sp. Bl8_c43	Clostridium sp. Bl8_c43_26970_28670	26970	28670	+	Adenine deaminase (EC 3.5.4.2)
Clostridium sp. Bl8_c52	Clostridium sp. Bl8_c52_5163_5681	5163	5681	+	Adenine phosphoribosyltransferase (EC 2.4.2.7)
Clostridium sp. Bl8_c155	Clostridium sp. Bl8_c155_279_1271	279	1271	+	Adenosine deaminase (EC 3.5.4.4)
Clostridium sp. Bl8_c164	Clostridium sp. Bl8_c164_3845_3297	3845	3297	-	Adenosylcobinamide-phosphate guanylyltransferase (EC 2.7.7.62)
Clostridium sp. Bl8_c44	Clostridium sp. Bl8_c44_16015_16974	16015	16974	+	Adenosylcobinamide-phosphate synthase
Clostridium sp. Bl8_c79	Clostridium sp. Bl8_c79_23334_23891	23334	23891	+	Adenosylhomocysteinase (EC 3.3.1.1)
Clostridium sp. Bl8_c17	Clostridium sp. Bl8_c17_2480_3028	2480	3028	+	Adenylate cyclase (EC 4.6.1.1)
Clostridium sp. Bl8_c38	Clostridium sp. Bl8_c38_8204_9061	8204	9061	+	adenylate kinase
Clostridium sp. Bl8_c84	Clostridium sp. Bl8_c84_11744_12406	11744	12406	+	Adenylate kinase (EC 2.7.4.3)
Clostridium sp. Bl8_c16	Clostridium sp. Bl8_c16_40415_38985	40415	38985	-	Adenylosuccinate lyase (EC 4.3.2.2)
Clostridium sp. Bl8_c139	Clostridium sp. Bl8_c139_3741_2455	3741	2455	-	Adenylosuccinate synthetase (EC 6.3.4.4)
Clostridium sp. Bl8_c128	Clostridium sp. Bl8_c128_5694_6215	5694	6215	+	adhesin
Clostridium sp. Bl8_c65	Clostridium sp. Bl8_c65_23573_24121	23573	24121	+	ADP-ribose pyrophosphatase (EC 3.6.1.13)
Clostridium sp. Bl8_c124	Clostridium sp. Bl8_c124_21914_23077	21914	23077	+	Alanine racemase (EC 5.1.1.1)
Clostridium sp. Bl8_c57	Clostridium sp. Bl8_c57_14638_15810	14638	15810	+	Alanine racemase (EC 5.1.1.1)
Clostridium sp. Bl8_c168	Clostridium sp. Bl8_c168_42_1073	42	1073	+	Alanyl-tRNA synthetase (EC 6.1.1.7)
Clostridium sp. Bl8_c97	Clostridium sp. Bl8_c97_17719_16547	17719	16547	-	Alanyl-tRNA synthetase family protein
Clostridium sp. Bl8_c12	Clostridium sp. Bl8_c12_24672_23503	24672	23503	-	Alcohol dehydrogenase (EC 1.1.1.1)
Clostridium sp. Bl8_c40	Clostridium sp. Bl8_c40_20433_19330	20433	19330	-	Alcohol dehydrogenase (EC 1.1.1.1)
Clostridium sp. Bl8_c136	Clostridium sp. Bl8_c136_27048_26179,Clostridium sp. Bl8_c136_26175_26167,Clostridium sp. Bl8_c136_26165_24483	27048	24483	-	Alcohol dehydrogenase (EC 1.1.1.1); Acetaldehyde dehydrogenase (EC 1.2.1.10)
Clostridium sp. Bl8_c2	Clostridium sp. Bl8_c2_70630_71796	70630	71796	+	Alcohol dehydrogenase (EC 1.1.1.1); Acetaldehyde dehydrogenase (EC 1.2.1.10)
Clostridium sp. Bl8_c67	Clostridium sp. Bl8_c67_40749_42140	40749	42140	+	Aldehyde dehydrogenase (EC 1.2.1.3)
Clostridium sp. Bl8_c148	Clostridium sp. Bl8_c148_11234_10029	11234	10029	-	Aldo/keto reductase
Clostridium sp. Bl8_c115	Clostridium sp. Bl8_c115_4888_3671	4888	3671	-	Alkaline ceramidase domain protein
Clostridium sp. Bl8_c37	Clostridium sp. Bl8_c37_28261_28755	28261	28755	+	Alkaline phosphatase (EC 3.1.3.1)
Clostridium sp. Bl8_c2	Clostridium sp. Bl8_c2_76502_77230	76502	77230	+	Alkaline phosphatase like protein
Clostridium sp. Bl8_c62	Clostridium sp. Bl8_c62_1599_2786	1599	2786	+	Alkaline phosphatase like protein
Clostridium sp. Bl8_c82	Clostridium sp. Bl8_c82_66440_67540	66440	67540	+	Alkaline phosphodiesterase I (EC 3.1.4.1) / Nucleotide pyrophosphatase (EC 3.6.1.9)
Clostridium sp. Bl8_c81	Clostridium sp. Bl8_c81_1836_2903	1836	2903	+	alkaline serine protease
Clostridium sp. Bl8_c37	Clostridium sp. Bl8_c37_60443_59757	60443	59757	-	alkaline serine protease, subtilase family
Clostridium sp. Bl8_c68	Clostridium sp. Bl8_c68_5579_5965	5579	5965	+	Alkaline shock protein
Clostridium sp. Bl8_c39	Clostridium sp. Bl8_c39_10272_9709	10272	9709	-	Alkyl hydroperoxide reductase protein C (EC 1.6.4.-)
Clostridium sp. Bl8_c39	Clostridium sp. Bl8_c39_8563_8168	8563	8168	-	Alkyl hydroperoxide reductase protein F (EC 1.6.4.-)
Clostridium sp. Bl8_c39	Clostridium sp. Bl8_c39_9696_8647	9696	8647	-	Alkyl hydroperoxide reductase protein F (EC 1.6.4.-)
Clostridium sp. Bl8_c155	Clostridium sp. Bl8_c155_16560_16099	16560	16099	-	Alkyl hydroperoxide reductase subunit C-like protein
Clostridium sp. Bl8_c31	Clostridium sp. Bl8_c31_7190_6414	7190	6414	-	Allergen V5/Tpx-1 family protein
Clostridium sp. Bl8_c31	Clostridium sp. Bl8_c31_1184_2191	1184	2191	+	Alpha/beta hydrolase
Clostridium sp. Bl8_c65	Clostridium sp. Bl8_c65_4199_5161	4199	5161	+	alpha/beta hydrolase
Clostridium sp. Bl8_c12	Clostridium sp. Bl8_c12_78356_77994	78356	77994	-	alpha/beta hydrolase fold
Clostridium sp. Bl8_c82	Clostridium sp. Bl8_c82_3788_4543	3788	4543	+	Alpha/beta superfamily hydrolase
Clostridium sp. Bl8_c41	Clostridium sp. Bl8_c41_33721_35880	33721	35880	+	Alpha-glucosidase (EC 3.2.1.20)
Clostridium sp. Bl8_c55	Clostridium sp. Bl8_c55_19523_18216	19523	18216	-	Alpha-L-fucosidase (EC 3.2.1.51)
Clostridium sp. Bl8_c164	Clostridium sp. Bl8_c164_4451_3864	4451	3864	-	Alpha-ribazole-5'-phosphate phosphatase (EC 3.1.3.73)
Clostridium sp. Bl8_c43	Clostridium sp. Bl8_c43_14320_15606	14320	15606	+	Aluminum resistance protein
Clostridium sp. Bl8_c51	Clostridium sp. Bl8_c51_12516_11107	12516	11107	-	amidase family protein
Clostridium sp. Bl8_c46	Clostridium sp. Bl8_c46_15314_16264	15314	16264	+	amidase( EC:3.5.1.4 )
Clostridium sp. Bl8_c127	Clostridium sp. Bl8_c127_17659_18813	17659	18813	+	amidohydrolase
Clostridium sp. Bl8_c16	Clostridium sp. Bl8_c16_3694_2531	3694	2531	-	amidohydrolase
Clostridium sp. Bl8_c43	Clostridium sp. Bl8_c43_89284_90462,Clostridium sp. Bl8_c43_90464_90715	89284	90715	+	Amidophosphoribosyltransferase (EC 2.4.2.14)
Clostridium sp. Bl8_c19	Clostridium sp. Bl8_c19_6105_5257	6105	5257	-	Amino acid ABC transporter, amino acid-binding protein/permease protein
Clostridium sp. Bl8_c136	Clostridium sp. Bl8_c136_12249_13097	12249	13097	+	Amino acid ABC transporter, amino acid-binding/permease protein
Clostridium sp. Bl8_c136	Clostridium sp. Bl8_c136_13955_14677	13955	14677	+	amino acid ABC transporter, ATP-binding protein
Clostridium sp. Bl8_c19	Clostridium sp. Bl8_c19_4353_3613	4353	3613	-	Amino acid ABC transporter, ATP-binding protein
Clostridium sp. Bl8_c19	Clostridium sp. Bl8_c19_5130_4369	5130	4369	-	Amino acid ABC transporter, glutamine-binding protein/permease protein
Clostridium sp. Bl8_c101	Clostridium sp. Bl8_c101_42373_41084	42373	41084	-	amino acid adenylation domain
Clostridium sp. Bl8_c3	Clostridium sp. Bl8_c3_33384_33238	33384	33238	-	Amino acid permease
Clostridium sp. Bl8_c3	Clostridium sp. Bl8_c3_34114_33503	34114	33503	-	Amino acid permease
Clostridium sp. Bl8_c3	Clostridium sp. Bl8_c3_34899_34138	34899	34138	-	Amino acid permease
Clostridium sp. Bl8_c43	Clostridium sp. Bl8_c43_98250_99596	98250	99596	+	Amino acid permease family protein
Clostridium sp. Bl8_c149	Clostridium sp. Bl8_c149_6937_8397	6937	8397	+	Aminoacyl-histidine dipeptidase (Peptidase D) (EC 3.4.13.3)
Clostridium sp. Bl8_c1	Clostridium sp. Bl8_c1_40324_41190	40324	41190	+	Aminoglycoside 6-adenylyltransferase (EC 2.7.7.-)
Clostridium sp. Bl8_c32	Clostridium sp. Bl8_c32_5602_6399	5602	6399	+	Aminoglycoside phosphotransferase
Clostridium sp. Bl8_c47	Clostridium sp. Bl8_c47_20424_19309	20424	19309	-	aminopeptidase
Clostridium sp. Bl8_c69	Clostridium sp. Bl8_c69_11969_10602	11969	10602	-	Aminopeptidase
Clostridium sp. Bl8_c79	Clostridium sp. Bl8_c79_28114_27260	28114	27260	-	Aminopeptidase
Clostridium sp. Bl8_c81	Clostridium sp. Bl8_c81_57744_58850	57744	58850	+	Aminopeptidase
Clostridium sp. Bl8_c57	Clostridium sp. Bl8_c57_38186_36957	38186	36957	-	Aminopeptidase S (Leu, Val, Phe, Tyr preference) (EC 3.4.11.24)
Clostridium sp. Bl8_c115	Clostridium sp. Bl8_c115_14617_13334	14617	13334	-	Aminopeptidase Y (Arg, Lys, Leu preference) (EC 3.4.11.15)
Clostridium sp. Bl8_c27	Clostridium sp. Bl8_c27_1663_2742	1663	2742	+	Aminopeptidase Y (Arg, Lys, Leu preference) (EC 3.4.11.15)
Clostridium sp. Bl8_c173	Clostridium sp. Bl8_c173_1750_2976	1750	2976	+	Anaerobic nitric oxide reductase flavorubredoxin
Clostridium sp. Bl8_c43	Clostridium sp. Bl8_c43_76460_77461	76460	77461	+	Anaerobic sulfite reductase subunit A
Clostridium sp. Bl8_c43	Clostridium sp. Bl8_c43_77461_78252	77461	78252	+	Anaerobic sulfite reductase subunit B
Clostridium sp. Bl8_c43	Clostridium sp. Bl8_c43_78265_79218	78265	79218	+	Anaerobic sulfite reductase subunit C (EC 1.8.1.-)
Clostridium sp. Bl8_c106	Clostridium sp. Bl8_c106_5595_6782	5595	6782	+	ankyrin repeat-containing protein
Clostridium sp. Bl8_c102	Clostridium sp. Bl8_c102_12234_13037	12234	13037	+	antibiotic resistance protein
Clostridium sp. Bl8_c127	Clostridium sp. Bl8_c127_7297_7659	7297	7659	+	Antiholin-like protein LrgA
Clostridium sp. Bl8_c63	Clostridium sp. Bl8_c63_23974_23540	23974	23540	-	Anti-sigma F factor (EC 2.7.11.1)
Clostridium sp. Bl8_c10	Clostridium sp. Bl8_c10_25308_25583	25308	25583	+	anti-sigma F factor antagonist (spoIIAA-2); anti sigma b factor antagonist RsbV
Clostridium sp. Bl8_c63	Clostridium sp. Bl8_c63_24323_23988	24323	23988	-	anti-sigma F factor antagonist (spoIIAA-2); anti sigma b factor antagonist RsbV
Clostridium sp. Bl8_c64	Clostridium sp. Bl8_c64_24413_24967	24413	24967	+	Archaeal/vacuolar-type H+-ATPase subunit H
Clostridium sp. Bl8_c71	Clostridium sp. Bl8_c71_19375_18476	19375	18476	-	Arginase (EC 3.5.3.1)
Clostridium sp. Bl8_c12	Clostridium sp. Bl8_c12_72533_73417	72533	73417	+	arginase( EC:3.5.3.1 )
Clostridium sp. Bl8_c127	Clostridium sp. Bl8_c127_17098_15722	17098	15722	-	Arginine decarboxylase (EC 4.1.1.19) / Lysine decarboxylase (EC 4.1.1.18)
Clostridium sp. Bl8_c158	Clostridium sp. Bl8_c158_1629_139	1629	139	-	Arginine decarboxylase (EC 4.1.1.19); Lysine decarboxylase (EC 4.1.1.18); Ornithine decarboxylase (EC 4.1.1.17)
Clostridium sp. Bl8_c12	Clostridium sp. Bl8_c12_79577_78945,Clostridium sp. Bl8_c12_78943_78353	79577	78353	-	Arginine deiminase (EC 3.5.3.6)
Clostridium sp. Bl8_c125	Clostridium sp. Bl8_c125_13881_12667	13881	12667	-	Arginine deiminase (EC 3.5.3.6)
Clostridium sp. Bl8_c68	Clostridium sp. Bl8_c68_13793_14245	13793	14245	+	Arginine pathway regulatory protein ArgR, repressor of arg regulon
Clostridium sp. Bl8_c126	Clostridium sp. Bl8_c126_45708_44785	45708	44785	-	Arginine utilization regulatory protein RocR
Clostridium sp. Bl8_c52	Clostridium sp. Bl8_c52_19203_19568	19203	19568	+	Arginine utilization regulatory protein RocR
Clostridium sp. Bl8_c52	Clostridium sp. Bl8_c52_19579_20562	19579	20562	+	Arginine utilization regulatory protein RocR
Clostridium sp. Bl8_c57	Clostridium sp. Bl8_c57_4817_6235	4817	6235	+	Arginine/ornithine antiporter ArcD
Clostridium sp. Bl8_c112	Clostridium sp. Bl8_c112_50708_48939	50708	48939	-	Arginyl-tRNA synthetase (EC 6.1.1.19)
Clostridium sp. Bl8_c43	Clostridium sp. Bl8_c43_20805_22496	20805	22496	+	Arginyl-tRNA synthetase (EC 6.1.1.19)
Clostridium sp. Bl8_c50	Clostridium sp. Bl8_c50_7216_6806	7216	6806	-	Arsenate reductase (EC 1.20.4.1)
Clostridium sp. Bl8_c50	Clostridium sp. Bl8_c50_4474_2648	4474	2648	-	Arsenical pump-driving ATPase (EC 3.6.3.16)
Clostridium sp. Bl8_c1	Clostridium sp. Bl8_c1_2002_3048	2002	3048	+	Arsenical resistance operon repressor
Clostridium sp. Bl8_c171	Clostridium sp. Bl8_c171_4770_5141	4770	5141	+	Arsenical resistance operon repressor
Clostridium sp. Bl8_c50	Clostridium sp. Bl8_c50_4784_4476	4784	4476	-	Arsenical resistance operon trans-acting repressor ArsD
Clostridium sp. Bl8_c50	Clostridium sp. Bl8_c50_6610_5546	6610	5546	-	Arsenical-resistance protein ACR3
Clostridium sp. Bl8_c16	Clostridium sp. Bl8_c16_45035_45634	45035	45634	+	Asparagine synthetase [glutamine-hydrolyzing] (EC 6.3.5.4)
Clostridium sp. Bl8_c7	Clostridium sp. Bl8_c7_36624_35317	36624	35317	-	Asparagine synthetase [glutamine-hydrolyzing] (EC 6.3.5.4)
Clostridium sp. Bl8_c86	Clostridium sp. Bl8_c86_30342_31733	30342	31733	+	Asparaginyl-tRNA synthetase (EC 6.1.1.22)
Clostridium sp. Bl8_c33	Clostridium sp. Bl8_c33_1047_1430	1047	1430	+	Aspartate 1-decarboxylase (EC 4.1.1.11)
Clostridium sp. Bl8_c115	Clostridium sp. Bl8_c115_16102_14786	16102	14786	-	Aspartate aminotransferase (EC 2.6.1.1)
Clostridium sp. Bl8_c24	Clostridium sp. Bl8_c24_42977_44170	42977	44170	+	Aspartate aminotransferase (EC 2.6.1.1)
Clostridium sp. Bl8_c43	Clostridium sp. Bl8_c43_5910_4702	5910	4702	-	Aspartate aminotransferase (EC 2.6.1.1)
Clostridium sp. Bl8_c103	Clostridium sp. Bl8_c103_3585_2662	3585	2662	-	Aspartate carbamoyltransferase (EC 2.1.3.2)
Clostridium sp. Bl8_c103	Clostridium sp. Bl8_c103_2641_2207	2641	2207	-	Aspartate carbamoyltransferase regulatory chain (PyrI)
Clostridium sp. Bl8_c1	Clostridium sp. Bl8_c1_36054_35029	36054	35029	-	Aspartate--ammonia ligase (EC 6.3.1.1)
Clostridium sp. Bl8_c6	Clostridium sp. Bl8_c6_63601_62603	63601	62603	-	Aspartate-semialdehyde dehydrogenase (EC 1.2.1.11)
Clostridium sp. Bl8_c24	Clostridium sp. Bl8_c24_31786_32979	31786	32979	+	Aspartokinase (EC 2.7.2.4)
Clostridium sp. Bl8_c59	Clostridium sp. Bl8_c59_10020_10349,Clostridium sp. Bl8_c59_10351_11226	10020	11226	+	Aspartokinase (EC 2.7.2.4)
Clostridium sp. Bl8_c52	Clostridium sp. Bl8_c52_12410_14191	12410	14191	+	Aspartyl-tRNA synthetase (EC 6.1.1.12)
Clostridium sp. Bl8_c155	Clostridium sp. Bl8_c155_12650_11871,Clostridium sp. Bl8_c155_11869_11360	12650	11360	-	Aspartyl-tRNA synthetase (EC 6.1.1.12) @ Aspartyl-tRNA(Asn) synthetase (EC 6.1.1.23)
Clostridium sp. Bl8_c126	Clostridium sp. Bl8_c126_15886_15206	15886	15206	-	ATP synthase A chain (EC 3.6.3.14)
Clostridium sp. Bl8_c126	Clostridium sp. Bl8_c126_13106_11589	13106	11589	-	ATP synthase alpha chain (EC 3.6.3.14)
Clostridium sp. Bl8_c126	Clostridium sp. Bl8_c126_14682_14203	14682	14203	-	ATP synthase B chain (EC 3.6.3.14)
Clostridium sp. Bl8_c126	Clostridium sp. Bl8_c126_10668_9274	10668	9274	-	ATP synthase beta chain (EC 3.6.3.14)
Clostridium sp. Bl8_c126	Clostridium sp. Bl8_c126_15030_14782	15030	14782	-	ATP synthase C chain (EC 3.6.3.14)
Clostridium sp. Bl8_c126	Clostridium sp. Bl8_c126_13741_13145	13741	13145	-	ATP synthase delta chain (EC 3.6.3.14)
Clostridium sp. Bl8_c126	Clostridium sp. Bl8_c126_14199_13906	14199	13906	-	ATP synthase delta chain (EC 3.6.3.14)
Clostridium sp. Bl8_c126	Clostridium sp. Bl8_c126_9233_8832	9233	8832	-	ATP synthase epsilon chain (EC 3.6.3.14)
Clostridium sp. Bl8_c126	Clostridium sp. Bl8_c126_11559_10705	11559	10705	-	ATP synthase gamma chain (EC 3.6.3.14)
Clostridium sp. Bl8_c12	Clostridium sp. Bl8_c12_12708_11956	12708	11956	-	ATP:Cob(I)alamin adenosyltransferase (EC 2.5.1.17), ethanolamine utilization
Clostridium sp. Bl8_c53	Clostridium sp. Bl8_c53_9565_8465	9565	8465	-	ATPase
Clostridium sp. Bl8_c96	Clostridium sp. Bl8_c96_13156_12326	13156	12326	-	ATPase component CbiO of energizing module of cobalt ECF transporter
Clostridium sp. Bl8_c67	Clostridium sp. Bl8_c67_38266_37517	38266	37517	-	ATPase component NikO of energizing module of nickel ECF transporter
Clostridium sp. Bl8_c84	Clostridium sp. Bl8_c84_16799_17701	16799	17701	+	ATPase component of general energizing module of ECF transporters
Clostridium sp. Bl8_c84	Clostridium sp. Bl8_c84_17686_18537	17686	18537	+	ATPase component of general energizing module of ECF transporters
Clostridium sp. Bl8_c69	Clostridium sp. Bl8_c69_17639_17181	17639	17181	-	ATPase YjeE, predicted to have essential role in cell wall biosynthesis
Clostridium sp. Bl8_c97	Clostridium sp. Bl8_c97_19188_17812	19188	17812	-	ATPase, AAA family
Clostridium sp. Bl8_c39	Clostridium sp. Bl8_c39_26854_27444	26854	27444	+	ATP-binding membrane protein
Clostridium sp. Bl8_c59	Clostridium sp. Bl8_c59_12259_13722	12259	13722	+	ATP-binding protein of ABC transporter
Clostridium sp. Bl8_c59	Clostridium sp. Bl8_c59_13730_14005	13730	14005	+	ATP-binding protein of ABC transporter
Clostridium sp. Bl8_c59	Clostridium sp. Bl8_c59_14005_15792	14005	15792	+	ATP-binding protein of ABC transporter
Clostridium sp. Bl8_c81	Clostridium sp. Bl8_c81_51906_52592	51906	52592	+	ATP-binding region, ATPase-like
Clostridium sp. Bl8_c25	Clostridium sp. Bl8_c25_10346_12232	10346	12232	+	ATP-binding region, ATPase-like:Histidine kinase A, N-terminal
Clostridium sp. Bl8_c46	Clostridium sp. Bl8_c46_42469_44469	42469	44469	+	ATP-binding region, ATPase-like:Histidine kinase A, N-terminal
Clostridium sp. Bl8_c79	Clostridium sp. Bl8_c79_28774_29637	28774	29637	+	ATP-binding transport protein
Clostridium sp. Bl8_c79	Clostridium sp. Bl8_c79_29603_30613	29603	30613	+	ATP-binding transport protein
Clostridium sp. Bl8_c25	Clostridium sp. Bl8_c25_24926_25153	24926	25153	+	ATP-dependent Clp protease adaptor protein ClpS
Clostridium sp. Bl8_c25	Clostridium sp. Bl8_c25_25157_27442	25157	27442	+	ATP-dependent Clp protease ATP-binding subunit ClpA
Clostridium sp. Bl8_c164	Clostridium sp. Bl8_c164_23001_21709	23001	21709	-	ATP-dependent Clp protease ATP-binding subunit ClpX
Clostridium sp. Bl8_c164	Clostridium sp. Bl8_c164_23604_23020	23604	23020	-	ATP-dependent Clp protease proteolytic subunit (EC 3.4.21.92)
Clostridium sp. Bl8_c33	Clostridium sp. Bl8_c33_16883_17473	16883	17473	+	ATP-dependent Clp protease proteolytic subunit (EC 3.4.21.92)
Clostridium sp. Bl8_c89	Clostridium sp. Bl8_c89_12204_14639	12204	14639	+	ATP-dependent Clp protease, ATP-binding subunit ClpC / Negative regulator of genetic competence clcC/mecB
Clostridium sp. Bl8_c17	Clostridium sp. Bl8_c17_17261_16116	17261	16116	-	ATP-dependent DNA helicase
Clostridium sp. Bl8_c43	Clostridium sp. Bl8_c43_64739_65815,Clostridium sp. Bl8_c43_65815_66762	64739	66762	+	ATP-dependent DNA helicase pcrA (EC 3.6.1.-)
Clostridium sp. Bl8_c64	Clostridium sp. Bl8_c64_21305_23338	21305	23338	+	ATP-dependent DNA helicase RecG (EC 3.6.1.-)
Clostridium sp. Bl8_c67	Clostridium sp. Bl8_c67_26257_24434,Clostridium sp. Bl8_c67_24430_24425,Clostridium sp. Bl8_c67_24421_24416,Clostridium sp. Bl8_c67_24412_24410,Clostridium sp. Bl8_c67_24406_24392,Clostridium sp. Bl8_c67_24388_24386,Clostridium sp. Bl8_c67_24384_24028	26257	24028	-	ATP-dependent DNA helicase RecQ
Clostridium sp. Bl8_c100	Clostridium sp. Bl8_c100_21076_19178	21076	19178	-	ATP-dependent DNA helicase rep (EC 3.6.1.-)
Clostridium sp. Bl8_c53	Clostridium sp. Bl8_c53_5971_8121	5971	8121	+	ATP-dependent DNA helicase rep (EC 3.6.1.-)
Clostridium sp. Bl8_c8	Clostridium sp. Bl8_c8_11370_9130	11370	9130	-	ATP-dependent DNA helicase UvrD/PcrA
Clostridium sp. Bl8_c71	Clostridium sp. Bl8_c71_14827_14979,Clostridium sp. Bl8_c71_14989_15003,Clostridium sp. Bl8_c71_15005_15985,Clostridium sp. Bl8_c71_15985_17118	14827	17118	+	ATP-dependent DNA helicase, UvrD/REP family
Clostridium sp. Bl8_c101	Clostridium sp. Bl8_c101_4433_4137	4433	4137	-	ATP-dependent nuclease, subunit A
Clostridium sp. Bl8_c101	Clostridium sp. Bl8_c101_6730_4454	6730	4454	-	ATP-dependent nuclease, subunit A
Clostridium sp. Bl8_c101	Clostridium sp. Bl8_c101_8294_6837	8294	6837	-	ATP-dependent nuclease, subunit A
Clostridium sp. Bl8_c101	Clostridium sp. Bl8_c101_11734_11222,Clostridium sp. Bl8_c101_11220_11182,Clostridium sp. Bl8_c101_11178_8284	11734	8284	-	ATP-dependent nuclease, subunit B
Clostridium sp. Bl8_c164	Clostridium sp. Bl8_c164_21489_20860,Clostridium sp. Bl8_c164_20858_19797	21489	19797	-	ATP-dependent protease La (EC 3.4.21.53) LonB Type I ## sporulation
Clostridium sp. Bl8_c164	Clostridium sp. Bl8_c164_19310_16977	19310	16977	-	ATP-dependent protease La (EC 3.4.21.53) Type I
Clostridium sp. Bl8_c135	Clostridium sp. Bl8_c135_3680_4357,Clostridium sp. Bl8_c135_4359_6032	3680	6032	+	ATP-dependent protease La (EC 3.4.21.53) Type II
Clostridium sp. Bl8_c139	Clostridium sp. Bl8_c139_11107_10667,Clostridium sp. Bl8_c139_10665_9211	11107	9211	-	ATP-dependent protease LonB-like Type I
Clostridium sp. Bl8_c66	Clostridium sp. Bl8_c66_12526_13635	12526	13635	+	ATP-dependent RNA helicase BA2475
Clostridium sp. Bl8_c43	Clostridium sp. Bl8_c43_16560_17861	16560	17861	+	ATP-dependent RNA helicase YfmL
Clostridium sp. Bl8_c166	Clostridium sp. Bl8_c166_2749_3276	2749	3276	+	ATP-dependent RNA helicase YxiN
Clostridium sp. Bl8_c166	Clostridium sp. Bl8_c166_3293_4177	3293	4177	+	ATP-dependent RNA helicase YxiN
Clostridium sp. Bl8_c155	Clostridium sp. Bl8_c155_16870_18378	16870	18378	+	ATP-dependent Zn protease
Clostridium sp. Bl8_c67	Clostridium sp. Bl8_c67_36391_37215	36391	37215	+	ATP-utilizing enzyme of the PP-loop superfamily
Clostridium sp. Bl8_c67	Clostridium sp. Bl8_c67_71238_72914	71238	72914	+	Autolysis histidine kinase LytS
Clostridium sp. Bl8_c52	Clostridium sp. Bl8_c52_32773_33504	32773	33504	+	Autolysis response regulater LytR
Clostridium sp. Bl8_c67	Clostridium sp. Bl8_c67_72919_73287,Clostridium sp. Bl8_c67_73292_73621	72919	73621	+	Autolysis response regulater LytR
Clostridium sp. Bl8_c54	Clostridium sp. Bl8_c54_3643_4341,Clostridium sp. Bl8_c54_4343_4819	3643	4819	+	Bacillosamine/Legionaminic acid biosynthesis aminotransferase PglE; 4-keto-6-deoxy-N-Acetyl-D-hexosaminyl-(Lipid carrier) aminotransferase
Clostridium sp. Bl8_c66	Clostridium sp. Bl8_c66_21283_21498	21283	21498	+	Bacillus cereus group-specific protein, uncharacterized
Clostridium sp. Bl8_c1	Clostridium sp. Bl8_c1_19296_20195	19296	20195	+	bacitracin ABC transporter, ATP-binding protein, putative
Clostridium sp. Bl8_c19	Clostridium sp. Bl8_c19_20899_20678	20899	20678	-	bacterial seryl-tRNA synthetase related
Clostridium sp. Bl8_c79	Clostridium sp. Bl8_c79_52935_52705	52935	52705	-	Bacteriocin uviB precursor
Clostridium sp. Bl8_c33	Clostridium sp. Bl8_c33_31638_32525	31638	32525	+	Bactoprenol glucosyl transferase (EC 2.4.1.-)
Clostridium sp. Bl8_c27	Clostridium sp. Bl8_c27_22345_23838	22345	23838	+	Band 7 protein:Flotillin
Clostridium sp. Bl8_c146	Clostridium sp. Bl8_c146_1885_599	1885	599	-	BchE/P-methylase family protein
Clostridium sp. Bl8_c50	Clostridium sp. Bl8_c50_14667_13321	14667	13321	-	BchE/P-methylase family protein
Clostridium sp. Bl8_c59	Clostridium sp. Bl8_c59_44643_45959	44643	45959	+	BchE/P-methylase family protein
Clostridium sp. Bl8_c25	Clostridium sp. Bl8_c25_18693_19136,Clostridium sp. Bl8_c25_19138_19452	18693	19452	+	Benzoyl-CoA reductase subunit BadG (EC 1.3.99.15)
Clostridium sp. Bl8_c37	Clostridium sp. Bl8_c37_32835_31096	32835	31096	-	Beta-hexosaminidase (EC 3.2.1.52)
Clostridium sp. Bl8_c90	Clostridium sp. Bl8_c90_19856_20884	19856	20884	+	beta-lactamase
Clostridium sp. Bl8_c137	Clostridium sp. Bl8_c137_1541_762	1541	762	-	Beta-lactamase (EC 3.5.2.6)
Clostridium sp. Bl8_c28	Clostridium sp. Bl8_c28_49107_50537	49107	50537	+	Beta-lactamase (EC 3.5.2.6)
Clostridium sp. Bl8_c47	Clostridium sp. Bl8_c47_8419_9195	8419	9195	+	Beta-lactamase (EC 3.5.2.6)
Clostridium sp. Bl8_c70	Clostridium sp. Bl8_c70_5312_2910	5312	2910	-	Beta-lactamase (EC 3.5.2.6)
Clostridium sp. Bl8_c70	Clostridium sp. Bl8_c70_6857_6192	6857	6192	-	Beta-lactamase (EC 3.5.2.6)
Clostridium sp. Bl8_c97	Clostridium sp. Bl8_c97_1126_203	1126	203	-	Beta-lactamase (EC 3.5.2.6)
Clostridium sp. Bl8_c35	Clostridium sp. Bl8_c35_5303_4167	5303	4167	-	beta-lactamase (penicillin-binding protein) (penicillinase)
Clostridium sp. Bl8_c52	Clostridium sp. Bl8_c52_8624_9226	8624	9226	+	Beta-lactamase-like
Clostridium sp. Bl8_c2	Clostridium sp. Bl8_c2_34177_35004	34177	35004	+	Beta-propeller domains of methanol dehydrogenase type
Clostridium sp. Bl8_c190	Clostridium sp. Bl8_c190_599_3067	599	3067	+	bifunctional protein (include methyl-accepting chemotaxis protein and an extracellular solute-binding protein)
Clostridium sp. Bl8_c156	Clostridium sp. Bl8_c156_2737_1931	2737	1931	-	Binding-protein-dependent transport systems inner membrane component
Clostridium sp. Bl8_c156	Clostridium sp. Bl8_c156_3613_3242,Clostridium sp. Bl8_c156_3240_2734	3613	2734	-	Binding-protein-dependent transport systems inner membrane component
Clostridium sp. Bl8_c170	Clostridium sp. Bl8_c170_1091_327	1091	327	-	Binding-protein-dependent transport systems inner membrane component
Clostridium sp. Bl8_c21	Clostridium sp. Bl8_c21_25746_26927	25746	26927	+	Biosynthetic Aromatic amino acid aminotransferase alpha (EC 2.6.1.57) @ Aspartate aminotransferase (EC 2.6.1.1)
Clostridium sp. Bl8_c74	Clostridium sp. Bl8_c74_5367_6461	5367	6461	+	Biosynthetic Aromatic amino acid aminotransferase beta (EC 2.6.1.57) @ Histidinol-phosphate aminotransferase (EC 2.6.1.9)
Clostridium sp. Bl8_c105	Clostridium sp. Bl8_c105_3698_3189	3698	3189	-	Biotin carboxyl carrier protein of acetyl-CoA carboxylase
Clostridium sp. Bl8_c105	Clostridium sp. Bl8_c105_2718_1375	2718	1375	-	Biotin carboxylase of acetyl-CoA carboxylase (EC 6.3.4.14)
Clostridium sp. Bl8_c111	Clostridium sp. Bl8_c111_2696_1383	2696	1383	-	Biotin synthase related domain containing protein
Clostridium sp. Bl8_c142	Clostridium sp. Bl8_c142_7318_7734	7318	7734	+	Biotin/lipoyl attachment
Clostridium sp. Bl8_c86	Clostridium sp. Bl8_c86_10559_11146,Clostridium sp. Bl8_c86_11150_11152,Clostridium sp. Bl8_c86_11156_11164,Clostridium sp. Bl8_c86_11166_11537	10559	11537	+	Biotin-protein ligase (EC 6.3.4.15) / Biotin operon repressor
Clostridium sp. Bl8_c70	Clostridium sp. Bl8_c70_61722_60592	61722	60592	-	Bipolar DNA helicase
Clostridium sp. Bl8_c70	Clostridium sp. Bl8_c70_62263_61865	62263	61865	-	Bipolar DNA helicase
Clostridium sp. Bl8_c32	Clostridium sp. Bl8_c32_18228_18665	18228	18665	+	blasticidin S deaminase, putative
Clostridium sp. Bl8_c81	Clostridium sp. Bl8_c81_65880_66986	65880	66986	+	Bmp family protein
Clostridium sp. Bl8_c2	Clostridium sp. Bl8_c2_13979_15142	13979	15142	+	Branched-chain amino acid ABC transporter, amino acid-binding protein (TC 3.A.1.4.1)
Clostridium sp. Bl8_c18	Clostridium sp. Bl8_c18_17827_18648	17827	18648	+	Branched-chain amino acid aminotransferase (EC 2.6.1.42)
Clostridium sp. Bl8_c57	Clostridium sp. Bl8_c57_60618_59593	60618	59593	-	Branched-chain amino acid aminotransferase (EC 2.6.1.42)
Clostridium sp. Bl8_c2	Clostridium sp. Bl8_c2_18047_18763	18047	18763	+	Branched-chain amino acid transport ATP-binding protein LivF (TC 3.A.1.4.1)
Clostridium sp. Bl8_c2	Clostridium sp. Bl8_c2_17283_17684,Clostridium sp. Bl8_c2_17686_18054	17283	18054	+	Branched-chain amino acid transport ATP-binding protein LivG (TC 3.A.1.4.1)
Clostridium sp. Bl8_c2	Clostridium sp. Bl8_c2_16174_17280	16174	17280	+	Branched-chain amino acid transport system permease protein LivM (TC 3.A.1.4.1)
Clostridium sp. Bl8_c87	Clostridium sp. Bl8_c87_26459_25413	26459	25413	-	Branched-chain amino acid transport system permease protein LivM (TC 3.A.1.4.1)
Clostridium sp. Bl8_c71	Clostridium sp. Bl8_c71_1512_2219	1512	2219	+	Broad-substrate range phospholipase C (EC 3.1.4.3)
Clostridium sp. Bl8_c3	Clostridium sp. Bl8_c3_4327_5334	4327	5334	+	Butyrate kinase (EC 2.7.2.7)
Clostridium sp. Bl8_c3	Clostridium sp. Bl8_c3_6278_7348	6278	7348	+	Butyrate kinase (EC 2.7.2.7)
Clostridium sp. Bl8_c101	Clostridium sp. Bl8_c101_12191_12844	12191	12844	+	Butyrate-acetoacetate CoA-transferase subunit A (EC 2.8.3.9)
Clostridium sp. Bl8_c101	Clostridium sp. Bl8_c101_12846_13505	12846	13505	+	Butyrate-acetoacetate CoA-transferase subunit B (EC 2.8.3.9)
Clostridium sp. Bl8_c2	Clostridium sp. Bl8_c2_65919_67058	65919	67058	+	Butyryl-CoA dehydrogenase (EC 1.3.99.2)
Clostridium sp. Bl8_c11	Clostridium sp. Bl8_c11_6804_6052	6804	6052	-	CAAX amino terminal protease family family
Clostridium sp. Bl8_c157	Clostridium sp. Bl8_c157_6385_7146	6385	7146	+	CAAX amino terminal protease family protein
Clostridium sp. Bl8_c39	Clostridium sp. Bl8_c39_24667_25707	24667	25707	+	CAAX amino terminal protease family protein
Clostridium sp. Bl8_c66	Clostridium sp. Bl8_c66_23063_22275	23063	22275	-	CAAX amino terminal protease family protein
Clostridium sp. Bl8_c7	Clostridium sp. Bl8_c7_4175_4534	4175	4534	+	Cadmium efflux system accessory protein
Clostridium sp. Bl8_c82	Clostridium sp. Bl8_c82_21683_22051	21683	22051	+	Cadmium efflux system accessory protein
Clostridium sp. Bl8_c165	Clostridium sp. Bl8_c165_1888_4539	1888	4539	+	Calcium-transporting ATPase (EC 3.6.3.8)
Clostridium sp. Bl8_c20	Clostridium sp. Bl8_c20_35345_36466	35345	36466	+	capsular polysaccharide biosynthesis protein
Clostridium sp. Bl8_c125	Clostridium sp. Bl8_c125_14880_13936	14880	13936	-	Carbamate kinase (EC 2.7.2.2)
Clostridium sp. Bl8_c12	Clostridium sp. Bl8_c12_15651_15214	15651	15214	-	carbon dioxide concentrating mechanism protein
Clostridium sp. Bl8_c57	Clostridium sp. Bl8_c57_35143_36756	35143	36756	+	Carbon starvation protein A
Clostridium sp. Bl8_c67	Clostridium sp. Bl8_c67_73736_75172	73736	75172	+	Carbon starvation protein A
Clostridium sp. Bl8_c18	Clostridium sp. Bl8_c18_33812_34027	33812	34027	+	Carbon storage regulator
Clostridium sp. Bl8_c165	Clostridium sp. Bl8_c165_6430_5915	6430	5915	-	carbonic anhydrase, family 3
Clostridium sp. Bl8_c142	Clostridium sp. Bl8_c142_5436_6920	5436	6920	+	Carboxyl transferase( EC:6.4.1.3 )
Clostridium sp. Bl8_c123	Clostridium sp. Bl8_c123_5714_6952	5714	6952	+	Carboxyl-terminal protease (EC 3.4.21.102)
Clostridium sp. Bl8_c113	Clostridium sp. Bl8_c113_2322_874	2322	874	-	Cardiolipin synthetase (EC 2.7.8.-)
Clostridium sp. Bl8_c125	Clostridium sp. Bl8_c125_986_2440	986	2440	+	Cardiolipin synthetase (EC 2.7.8.-)
Clostridium sp. Bl8_c50	Clostridium sp. Bl8_c50_22886_22383	22886	22383	-	CarD-like transcriptional regulator
Clostridium sp. Bl8_c4	Clostridium sp. Bl8_c4_8381_9376	8381	9376	+	Catabolite control protein A
Clostridium sp. Bl8_c135	Clostridium sp. Bl8_c135_92_2638	92	2638	+	Cation-transporting ATPase
Clostridium sp. Bl8_c69	Clostridium sp. Bl8_c69_19507_20127	19507	20127	+	CBS domain protein
Clostridium sp. Bl8_c21	Clostridium sp. Bl8_c21_3927_4031,Clostridium sp. Bl8_c21_4033_4476	3927	4476	+	CBS domain protein, lmo1865 homolog
Clostridium sp. Bl8_c8	Clostridium sp. Bl8_c8_47402_46137	47402	46137	-	CBS domains
Clostridium sp. Bl8_c24	Clostridium sp. Bl8_c24_38008_38550	38008	38550	+	CDP-diacylglycerol--glycerol-3-phosphate 3-phosphatidyltransferase (EC 2.7.8.5)
Clostridium sp. Bl8_c62	Clostridium sp. Bl8_c62_5520_6176	5520	6176	+	CDP-diacylglycerol--glycerol-3-phosphate 3-phosphatidyltransferase (EC 2.7.8.5)
Clostridium sp. Bl8_c8	Clostridium sp. Bl8_c8_55683_56195	55683	56195	+	CDP-diacylglycerol--serine O-phosphatidyltransferase (EC 2.7.8.8)
Clostridium sp. Bl8_c40	Clostridium sp. Bl8_c40_5670_4732	5670	4732	-	CDS_ID OB3077
Clostridium sp. Bl8_c99	Clostridium sp. Bl8_c99_3081_3386,Clostridium sp. Bl8_c99_3388_3687	3081	3687	+	Cell division initiation protein DivIVA
Clostridium sp. Bl8_c48	Clostridium sp. Bl8_c48_40398_40589	40398	40589	+	Cell division protein DivIC (FtsB), stabilizes FtsL against RasP cleavage
Clostridium sp. Bl8_c61	Clostridium sp. Bl8_c61_8542_9666,Clostridium sp. Bl8_c61_9670_9678,Clostridium sp. Bl8_c61_9680_9793	8542	9793	+	Cell division protein FtsA
Clostridium sp. Bl8_c113	Clostridium sp. Bl8_c113_5104_6306,Clostridium sp. Bl8_c113_6308_6484	5104	6484	+	Cell division protein FtsH (EC 3.4.24.-)
Clostridium sp. Bl8_c142	Clostridium sp. Bl8_c142_237_2240	237	2240	+	Cell division protein FtsH (EC 3.4.24.-)
Clostridium sp. Bl8_c16	Clostridium sp. Bl8_c16_2293_536	2293	536	-	Cell division protein FtsH (EC 3.4.24.-)
Clostridium sp. Bl8_c117	Clostridium sp. Bl8_c117_1973_369	1973	369	-	Cell division protein FtsI [Peptidoglycan synthetase] (EC 2.4.1.129)
Clostridium sp. Bl8_c119	Clostridium sp. Bl8_c119_1805_381	1805	381	-	Cell division protein FtsI [Peptidoglycan synthetase] (EC 2.4.1.129)
Clostridium sp. Bl8_c135	Clostridium sp. Bl8_c135_9787_11985	9787	11985	+	Cell division protein FtsI [Peptidoglycan synthetase] (EC 2.4.1.129)
Clostridium sp. Bl8_c28	Clostridium sp. Bl8_c28_13875_11680	13875	11680	-	Cell division protein FtsI [Peptidoglycan synthetase] (EC 2.4.1.129)
Clostridium sp. Bl8_c61	Clostridium sp. Bl8_c61_3728_5407	3728	5407	+	Cell division protein FtsI [Peptidoglycan synthetase] (EC 2.4.1.129)
Clostridium sp. Bl8_c24	Clostridium sp. Bl8_c24_34278_35921,Clostridium sp. Bl8_c24_35921_36613	34278	36613	+	Cell division protein FtsK
Clostridium sp. Bl8_c135	Clostridium sp. Bl8_c135_9104_9586	9104	9586	+	Cell division protein FtsL
Clostridium sp. Bl8_c135	Clostridium sp. Bl8_c135_17514_18317	17514	18317	+	Cell division protein FtsQ
Clostridium sp. Bl8_c117	Clostridium sp. Bl8_c117_10904_10527	10904	10527	-	Cell division protein FtsW
Clostridium sp. Bl8_c119	Clostridium sp. Bl8_c119_3114_1798	3114	1798	-	Cell division protein FtsW
Clostridium sp. Bl8_c135	Clostridium sp. Bl8_c135_16005_17105	16005	17105	+	Cell division protein FtsW
Clostridium sp. Bl8_c39	Clostridium sp. Bl8_c39_28996_27674	28996	27674	-	Cell division protein FtsW
Clostridium sp. Bl8_c68	Clostridium sp. Bl8_c68_37646_36318	37646	36318	-	Cell division protein FtsW
Clostridium sp. Bl8_c123	Clostridium sp. Bl8_c123_4433_5326	4433	5326	+	Cell division protein FtsX
Clostridium sp. Bl8_c61	Clostridium sp. Bl8_c61_9809_10912	9809	10912	+	Cell division protein FtsZ (EC 3.4.24.-)
Clostridium sp. Bl8_c123	Clostridium sp. Bl8_c123_7168_8484	7168	8484	+	Cell division topological determinant MinJ
Clostridium sp. Bl8_c22	Clostridium sp. Bl8_c22_51494_51228	51494	51228	-	Cell division topological specificity factor MinE
Clostridium sp. Bl8_c123	Clostridium sp. Bl8_c123_3757_4443	3757	4443	+	Cell division transporter, ATP-binding protein FtsE (TC 3.A.5.1.1)
Clostridium sp. Bl8_c164	Clostridium sp. Bl8_c164_25000_24998,Clostridium sp. Bl8_c164_24994_24986,Clostridium sp. Bl8_c164_24982_24953,Clostridium sp. Bl8_c164_24949_23741	25000	23741	-	Cell division trigger factor (EC 5.2.1.8)
Clostridium sp. Bl8_c22	Clostridium sp. Bl8_c22_38359_37016	38359	37016	-	Cell envelope-associated transcriptional attenuator LytR-CpsA-Psr, subfamily M (as in PMID19099556)
Clostridium sp. Bl8_c79	Clostridium sp. Bl8_c79_62094_63161	62094	63161	+	Cell envelope-associated transcriptional attenuator LytR-CpsA-Psr, subfamily M (as in PMID19099556)
Clostridium sp. Bl8_c8	Clostridium sp. Bl8_c8_19774_18731	19774	18731	-	Central glycolytic genes regulator
Clostridium sp. Bl8_c17	Clostridium sp. Bl8_c17_3893_4495	3893	4495	+	Chaperone protein DnaJ
Clostridium sp. Bl8_c22	Clostridium sp. Bl8_c22_12196_11063	12196	11063	-	Chaperone protein DnaJ
Clostridium sp. Bl8_c6	Clostridium sp. Bl8_c6_11650_12090	11650	12090	+	Chaperone protein DnaJ
Clostridium sp. Bl8_c22	Clostridium sp. Bl8_c22_14219_12369	14219	12369	-	Chaperone protein DnaK
Clostridium sp. Bl8_c25	Clostridium sp. Bl8_c25_38628_40484	38628	40484	+	Chaperone protein HtpG
Clostridium sp. Bl8_c37	Clostridium sp. Bl8_c37_30437_29607	30437	29607	-	Chaperonin (heat shock protein 33)
Clostridium sp. Bl8_c6	Clostridium sp. Bl8_c6_75981_76859	75981	76859	+	Chaperonin (heat shock protein 33)
Clostridium sp. Bl8_c18	Clostridium sp. Bl8_c18_26246_26845	26246	26845	+	Chemotaxis protein CheC -- inhibitor of MCP methylation
Clostridium sp. Bl8_c18	Clostridium sp. Bl8_c18_21324_21812	21324	21812	+	Chemotaxis protein CheD
Clostridium sp. Bl8_c67	Clostridium sp. Bl8_c67_70745_70329	70745	70329	-	Chemotaxis protein CheX
Clostridium sp. Bl8_c112	Clostridium sp. Bl8_c112_46136_43503	46136	43503	-	Chemotaxis protein methyltransferase CheR (EC 2.1.1.80)
Clostridium sp. Bl8_c116	Clostridium sp. Bl8_c116_17485_16352	17485	16352	-	Chemotaxis protein methyltransferase CheR (EC 2.1.1.80)
Clostridium sp. Bl8_c18	Clostridium sp. Bl8_c18_22996_23760	22996	23760	+	Chemotaxis protein methyltransferase CheR (EC 2.1.1.80)
Clostridium sp. Bl8_c50	Clostridium sp. Bl8_c50_29514_28699	29514	28699	-	Chemotaxis protein methyltransferase CheR (EC 2.1.1.80)
Clostridium sp. Bl8_c78	Clostridium sp. Bl8_c78_186_998	186	998	+	Chemotaxis protein methyltransferase CheR (EC 2.1.1.80)
Clostridium sp. Bl8_c18	Clostridium sp. Bl8_c18_26859_27230	26859	27230	+	Chemotaxis regulator - transmits chemoreceptor signals to flagelllar motor components CheY
Clostridium sp. Bl8_c60	Clostridium sp. Bl8_c60_12868_13221	12868	13221	+	Chemotaxis regulator - transmits chemoreceptor signals to flagelllar motor components CheY
Clostridium sp. Bl8_c18	Clostridium sp. Bl8_c18_21836_22987	21836	22987	+	Chemotaxis response regulator protein-glutamate methylesterase CheB (EC 3.1.1.61)
Clostridium sp. Bl8_c50	Clostridium sp. Bl8_c50_28692_27664	28692	27664	-	Chemotaxis response regulator protein-glutamate methylesterase CheB (EC 3.1.1.61)
Clostridium sp. Bl8_c78	Clostridium sp. Bl8_c78_998_1465	998	1465	+	Chemotaxis response regulator protein-glutamate methylesterase CheB (EC 3.1.1.61)
Clostridium sp. Bl8_c78	Clostridium sp. Bl8_c78_1593_2051	1593	2051	+	Chemotaxis response regulator protein-glutamate methylesterase CheB (EC 3.1.1.61)
Clostridium sp. Bl8_c39	Clostridium sp. Bl8_c39_1546_1935	1546	1935	+	CheW protein
Clostridium sp. Bl8_c60	Clostridium sp. Bl8_c60_13246_13674	13246	13674	+	CheW protein
Clostridium sp. Bl8_c84	Clostridium sp. Bl8_c84_38483_39436	38483	39436	+	Chimeric erythrocyte-binding protein MAEBL
Clostridium sp. Bl8_c178	Clostridium sp. Bl8_c178_9828_9076	9828	9076	-	Chitooligosaccharide deacetylase (EC 3.5.1.-)
Clostridium sp. Bl8_c117	Clostridium sp. Bl8_c117_6257_6892	6257	6892	+	Chloramphenicol acetyltransferase (EC 2.3.1.28)
Clostridium sp. Bl8_c117	Clostridium sp. Bl8_c117_19915_20571	19915	20571	+	Chloramphenicol acetyltransferase (EC 2.3.1.28)
Clostridium sp. Bl8_c136	Clostridium sp. Bl8_c136_9459_9872	9459	9872	+	Choline binding protein A
Clostridium sp. Bl8_c20	Clostridium sp. Bl8_c20_52351_54117	52351	54117	+	Choline binding protein A
Clostridium sp. Bl8_c20	Clostridium sp. Bl8_c20_57803_59740	57803	59740	+	Choline binding protein A
Clostridium sp. Bl8_c20	Clostridium sp. Bl8_c20_60272_61636	60272	61636	+	Choline binding protein A
Clostridium sp. Bl8_c20	Clostridium sp. Bl8_c20_61796_63520	61796	63520	+	Choline binding protein A
Clostridium sp. Bl8_c28	Clostridium sp. Bl8_c28_35214_38963	35214	38963	+	Choline binding protein A
Clostridium sp. Bl8_c4	Clostridium sp. Bl8_c4_12089_14110	12089	14110	+	Choline binding protein A
Clostridium sp. Bl8_c4	Clostridium sp. Bl8_c4_25349_22782	25349	22782	-	Choline binding protein A
Clostridium sp. Bl8_c49	Clostridium sp. Bl8_c49_6596_10723	6596	10723	+	Choline binding protein A
Clostridium sp. Bl8_c20	Clostridium sp. Bl8_c20_39879_40823	39879	40823	+	Choline kinase (EC 2.7.1.32)
Clostridium sp. Bl8_c20	Clostridium sp. Bl8_c20_54434_56281	54434	56281	+	Choline kinase (EC 2.7.1.32)
Clostridium sp. Bl8_c20	Clostridium sp. Bl8_c20_45454_46149	45454	46149	+	Cholinephosphate cytidylyltransferase (EC 2.7.7.15)
Clostridium sp. Bl8_c20	Clostridium sp. Bl8_c20_56665_57360	56665	57360	+	Cholinephosphate cytidylyltransferase (EC 2.7.7.15)
Clostridium sp. Bl8_c138	Clostridium sp. Bl8_c138_5771_5310	5771	5310	-	Choloylglycine hydrolase
Clostridium sp. Bl8_c40	Clostridium sp. Bl8_c40_27018_27371	27018	27371	+	chorismate mutase( EC:5.4.99.5 )
Clostridium sp. Bl8_c71	Clostridium sp. Bl8_c71_26619_27761	26619	27761	+	Chorismate synthase (EC 4.2.3.5)
Clostridium sp. Bl8_c165	Clostridium sp. Bl8_c165_256_792	256	792	+	Chromate transport protein
Clostridium sp. Bl8_c165	Clostridium sp. Bl8_c165_793_1338	793	1338	+	Chromate transport protein
Clostridium sp. Bl8_c167	Clostridium sp. Bl8_c167_3616_4194	3616	4194	+	Chromate transport protein
Clostridium sp. Bl8_c167	Clostridium sp. Bl8_c167_4311_4760	4311	4760	+	Chromate transport protein
Clostridium sp. Bl8_c176	Clostridium sp. Bl8_c176_1049_2398	1049	2398	+	Chromosomal replication initiator protein DnaA
Clostridium sp. Bl8_c70	Clostridium sp. Bl8_c70_60092_59313	60092	59313	-	Chromosome (plasmid) partitioning protein ParA / Sporulation initiation inhibitor protein Soj
Clostridium sp. Bl8_c75	Clostridium sp. Bl8_c75_7959_8729	7959	8729	+	Chromosome (plasmid) partitioning protein ParA / Sporulation initiation inhibitor protein Soj
Clostridium sp. Bl8_c70	Clostridium sp. Bl8_c70_59316_58330	59316	58330	-	Chromosome (plasmid) partitioning protein ParB / Stage 0 sporulation protein J
Clostridium sp. Bl8_c75	Clostridium sp. Bl8_c75_6547_6663,Clostridium sp. Bl8_c75_6663_7187,Clostridium sp. Bl8_c75_7189_7326	6547	7326	+	Chromosome (plasmid) partitioning protein ParB / Stage 0 sporulation protein J
Clostridium sp. Bl8_c75	Clostridium sp. Bl8_c75_8731_9582	8731	9582	+	Chromosome (plasmid) partitioning protein ParB / Stage 0 sporulation protein J
Clostridium sp. Bl8_c46	Clostridium sp. Bl8_c46_7219_8055	7219	8055	+	Chromosome partition protein smc
Clostridium sp. Bl8_c64	Clostridium sp. Bl8_c64_34437_35423,Clostridium sp. Bl8_c64_35430_35438,Clostridium sp. Bl8_c64_35442_35444,Clostridium sp. Bl8_c64_35448_35453,Clostridium sp. Bl8_c64_35457_35501,Clostridium sp. Bl8_c64_35503_37386,Clostridium sp. Bl8_c64_37388_37996	34437	37996	+	Chromosome partition protein smc
Clostridium sp. Bl8_c179	Clostridium sp. Bl8_c179_2158_1412	2158	1412	-	Circadian phase modifier @ NCAIR mutase (PurE)-related protein
Clostridium sp. Bl8_c25	Clostridium sp. Bl8_c25_65639_67171	65639	67171	+	Citrate lyase alpha chain (EC 4.1.3.6)
Clostridium sp. Bl8_c84	Clostridium sp. Bl8_c84_34333_35877	34333	35877	+	Citrate lyase alpha chain (EC 4.1.3.6)
Clostridium sp. Bl8_c25	Clostridium sp. Bl8_c25_64750_65649	64750	65649	+	Citrate lyase beta chain (EC 4.1.3.6)
Clostridium sp. Bl8_c84	Clostridium sp. Bl8_c84_33293_34165	33293	34165	+	Citrate lyase beta chain (EC 4.1.3.6)
Clostridium sp. Bl8_c25	Clostridium sp. Bl8_c25_64451_64750	64451	64750	+	Citrate lyase gamma chain, acyl carrier protein (EC 4.1.3.6)
Clostridium sp. Bl8_c84	Clostridium sp. Bl8_c84_33018_33281	33018	33281	+	Citrate lyase gamma chain, acyl carrier protein (EC 4.1.3.6)
Clostridium sp. Bl8_c84	Clostridium sp. Bl8_c84_37214_37771	37214	37771	+	citX protein
Clostridium sp. Bl8_c88	Clostridium sp. Bl8_c88_13218_15128	13218	15128	+	Clostridial MutS2-related protein
Clostridium sp. Bl8_c2	Clostridium sp. Bl8_c2_33133_33510	33133	33510	+	CoA-binding
Clostridium sp. Bl8_c43	Clostridium sp. Bl8_c43_71724_74222	71724	74222	+	CoA-disulfide reductase (EC 1.8.1.14) / Disulfide bond regulator
Clostridium sp. Bl8_c116	Clostridium sp. Bl8_c116_10933_11295	10933	11295	+	Coat F
Clostridium sp. Bl8_c6	Clostridium sp. Bl8_c6_58958_59497	58958	59497	+	Cob(I)alamin adenosyltransferase (EC 2.5.1.17)
Clostridium sp. Bl8_c110	Clostridium sp. Bl8_c110_1490_1095	1490	1095	-	cobalamin B12-binding domain protein
Clostridium sp. Bl8_c44	Clostridium sp. Bl8_c44_29226_30359	29226	30359	+	Cobalamin biosynthesis protein CbiG
Clostridium sp. Bl8_c164	Clostridium sp. Bl8_c164_3278_2529	3278	2529	-	Cobalamin synthase
Clostridium sp. Bl8_c44	Clostridium sp. Bl8_c44_27677_28360	27677	28360	+	Cobalt-precorrin-2 C20-methyltransferase (EC 2.1.1.130)
Clostridium sp. Bl8_c96	Clostridium sp. Bl8_c96_427_1143	427	1143	+	Cobalt-precorrin-3b C17-methyltransferase
Clostridium sp. Bl8_c44	Clostridium sp. Bl8_c44_28465_29187,Clostridium sp. Bl8_c44_29194_29229	28465	29229	+	Cobalt-precorrin-4 C11-methyltransferase (EC 2.1.1.133)
Clostridium sp. Bl8_c44	Clostridium sp. Bl8_c44_25181_26326	25181	26326	+	Cobalt-precorrin-6 synthase, anaerobic
Clostridium sp. Bl8_c96	Clostridium sp. Bl8_c96_1140_1904	1140	1904	+	Cobalt-precorrin-6x reductase (EC 1.3.1.54)
Clostridium sp. Bl8_c44	Clostridium sp. Bl8_c44_27094_27660	27094	27660	+	Cobalt-precorrin-6y C15-methyltransferase [decarboxylating] (EC 2.1.1.-)
Clostridium sp. Bl8_c44	Clostridium sp. Bl8_c44_26335_26937	26335	26937	+	Cobalt-precorrin-6y C5-methyltransferase (EC 2.1.1.-)
Clostridium sp. Bl8_c44	Clostridium sp. Bl8_c44_24405_25031	24405	25031	+	Cobalt-precorrin-8x methylmutase (EC 5.4.1.2)
Clostridium sp. Bl8_c113	Clostridium sp. Bl8_c113_9193_9858,Clostridium sp. Bl8_c113_9862_9867,Clostridium sp. Bl8_c113_9869_10087	9193	10087	+	Cobalt-zinc-cadmium resistance protein
Clostridium sp. Bl8_c43	Clostridium sp. Bl8_c43_116812_117714	116812	117714	+	Cobalt-zinc-cadmium resistance protein
Clostridium sp. Bl8_c53	Clostridium sp. Bl8_c53_10886_9702	10886	9702	-	Cobalt-zinc-cadmium resistance protein
Clostridium sp. Bl8_c44	Clostridium sp. Bl8_c44_14484_15983	14484	15983	+	Cobyric acid synthase
Clostridium sp. Bl8_c44	Clostridium sp. Bl8_c44_22924_24399	22924	24399	+	Cobyrinic acid A,C-diamide synthase
Clostridium sp. Bl8_c70	Clostridium sp. Bl8_c70_26158_25154	26158	25154	-	Coenzyme PQQ synthesis protein E
Clostridium sp. Bl8_c26	Clostridium sp. Bl8_c26_8528_9400	8528	9400	+	COG0457: FOG: TPR repeat
Clostridium sp. Bl8_c16	Clostridium sp. Bl8_c16_28687_30600	28687	30600	+	COG0488: ATPase components of ABC transporters with duplicated ATPase domains
Clostridium sp. Bl8_c2	Clostridium sp. Bl8_c2_63775_61862	63775	61862	-	COG0488: ATPase components of ABC transporters with duplicated ATPase domains
Clostridium sp. Bl8_c25	Clostridium sp. Bl8_c25_12865_13809	12865	13809	+	COG0488: ATPase components of ABC transporters with duplicated ATPase domains
Clostridium sp. Bl8_c25	Clostridium sp. Bl8_c25_13826_14782	13826	14782	+	COG0488: ATPase components of ABC transporters with duplicated ATPase domains
Clostridium sp. Bl8_c37	Clostridium sp. Bl8_c37_9220_7196	9220	7196	-	COG0488: ATPase components of ABC transporters with duplicated ATPase domains
Clostridium sp. Bl8_c81	Clostridium sp. Bl8_c81_97543_95984	97543	95984	-	COG0488: ATPase components of ABC transporters with duplicated ATPase domains
Clostridium sp. Bl8_c22	Clostridium sp. Bl8_c22_41499_40222	41499	40222	-	COG0536: GTP-binding protein Obg
Clostridium sp. Bl8_c77	Clostridium sp. Bl8_c77_11674_14928	11674	14928	+	COG0553: Superfamily II DNA/RNA helicases, SNF2 family
Clostridium sp. Bl8_c25	Clostridium sp. Bl8_c25_7243_6410	7243	6410	-	COG0613, Predicted metal-dependent phosphoesterases (PHP family)
Clostridium sp. Bl8_c55	Clostridium sp. Bl8_c55_1509_634	1509	634	-	COG0613, Predicted metal-dependent phosphoesterases (PHP family)
Clostridium sp. Bl8_c24	Clostridium sp. Bl8_c24_19638_20099	19638	20099	+	COG0779: clustered with transcription termination protein NusA
Clostridium sp. Bl8_c43	Clostridium sp. Bl8_c43_121982_122836	121982	122836	+	COG1180: Radical SAM, Pyruvate-formate lyase-activating enzyme like
Clostridium sp. Bl8_c116	Clostridium sp. Bl8_c116_10045_9119	10045	9119	-	COG1242: Predicted Fe-S oxidoreductase
Clostridium sp. Bl8_c57	Clostridium sp. Bl8_c57_38393_39046	38393	39046	+	COG1272: Predicted membrane protein hemolysin III homolog
Clostridium sp. Bl8_c61	Clostridium sp. Bl8_c61_15255_15998	15255	15998	+	COG1496: Uncharacterized conserved protein
Clostridium sp. Bl8_c4	Clostridium sp. Bl8_c4_10186_12054	10186	12054	+	COG1649 predicted glycoside hydrolase
Clostridium sp. Bl8_c70	Clostridium sp. Bl8_c70_68619_67663	68619	67663	-	COG1683: Uncharacterized conserved protein / FIG143828: Hypothetical protein YbgA
Clostridium sp. Bl8_c89	Clostridium sp. Bl8_c89_23660_24082	23660	24082	+	COG1939: Ribonuclease III family protein
Clostridium sp. Bl8_c43	Clostridium sp. Bl8_c43_120558_121229	120558	121229	+	COG2078: Uncharacterized ACR
Clostridium sp. Bl8_c43	Clostridium sp. Bl8_c43_121222_121962	121222	121962	+	COG2078: Uncharacterized ACR
Clostridium sp. Bl8_c24	Clostridium sp. Bl8_c24_21239_21508	21239	21508	+	COG2740: Predicted nucleic-acid-binding protein implicated in transcription termination
Clostridium sp. Bl8_c127	Clostridium sp. Bl8_c127_6936_6196	6936	6196	-	COG4123: Predicted O-methyltransferase
Clostridium sp. Bl8_c82	Clostridium sp. Bl8_c82_31691_31002	31691	31002	-	COG4478, integral membrane protein
Clostridium sp. Bl8_c27	Clostridium sp. Bl8_c27_20497_20294	20497	20294	-	Cold shock protein CspA
Clostridium sp. Bl8_c42	Clostridium sp. Bl8_c42_6142_5942	6142	5942	-	Cold shock protein CspA
Clostridium sp. Bl8_c87	Clostridium sp. Bl8_c87_35166_34963	35166	34963	-	Cold shock protein CspD
Clostridium sp. Bl8_c66	Clostridium sp. Bl8_c66_12065_11868	12065	11868	-	Cold shock protein CspE
Clostridium sp. Bl8_c6	Clostridium sp. Bl8_c6_42677_41496,Clostridium sp. Bl8_c6_41494_41093	42677	41093	-	Cold-shock DEAD-box protein A
Clostridium sp. Bl8_c42	Clostridium sp. Bl8_c42_15_1298	15	1298	+	Collagen triple helix repeat
Clostridium sp. Bl8_c37	Clostridium sp. Bl8_c37_20121_21809	20121	21809	+	collagen triple helix repeat domain protein
Clostridium sp. Bl8_c190	Clostridium sp. Bl8_c190_3804_3235	3804	3235	-	ComE-like protein, Metallo beta-lactamase superfamily hydrolase, secreted
Clostridium sp. Bl8_c69	Clostridium sp. Bl8_c69_3788_4636	3788	4636	+	ComF operon protein A, DNA transporter ATPase
Clostridium sp. Bl8_c69	Clostridium sp. Bl8_c69_4678_5289	4678	5289	+	Competence protein F homolog, phosphoribosyltransferase domain; protein YhgH required for utilization of DNA as sole source of carbon and energy
Clostridium sp. Bl8_c94	Clostridium sp. Bl8_c94_13147_14382	13147	14382	+	competence/damage-inducible protein CinA
Clostridium sp. Bl8_c149	Clostridium sp. Bl8_c149_6370_6921	6370	6921	+	Conjugative transfer protein PilR in PFGI-1-like cluster
Clostridium sp. Bl8_c132	Clostridium sp. Bl8_c132_10112_11194	10112	11194	+	Conserved domain protein
Clostridium sp. Bl8_c148	Clostridium sp. Bl8_c148_3006_2806	3006	2806	-	conserved domain protein
Clostridium sp. Bl8_c20	Clostridium sp. Bl8_c20_23437_24249	23437	24249	+	Conserved domain protein
Clostridium sp. Bl8_c70	Clostridium sp. Bl8_c70_32336_31506	32336	31506	-	Conserved domain protein
Clostridium sp. Bl8_c79	Clostridium sp. Bl8_c79_55960_55331	55960	55331	-	conserved domain protein
Clostridium sp. Bl8_c81	Clostridium sp. Bl8_c81_73454_74383	73454	74383	+	Conserved domain protein
Clostridium sp. Bl8_c27	Clostridium sp. Bl8_c27_23958_24323	23958	24323	+	conserved domain protein, histidine-rich
Clostridium sp. Bl8_c39	Clostridium sp. Bl8_c39_40251_40580	40251	40580	+	conserved hypothetical membrane spanning protein
Clostridium sp. Bl8_c105	Clostridium sp. Bl8_c105_10273_9623	10273	9623	-	conserved hypothetical protein
Clostridium sp. Bl8_c111	Clostridium sp. Bl8_c111_1365_616	1365	616	-	conserved hypothetical protein
Clostridium sp. Bl8_c117	Clostridium sp. Bl8_c117_27689_27453	27689	27453	-	conserved hypothetical protein
Clostridium sp. Bl8_c134	Clostridium sp. Bl8_c134_1334_1083	1334	1083	-	conserved hypothetical protein
Clostridium sp. Bl8_c15	Clostridium sp. Bl8_c15_7949_8302	7949	8302	+	conserved hypothetical protein
Clostridium sp. Bl8_c150	Clostridium sp. Bl8_c150_1295_1900	1295	1900	+	conserved hypothetical protein
Clostridium sp. Bl8_c154	Clostridium sp. Bl8_c154_5905_4307	5905	4307	-	conserved hypothetical protein
Clostridium sp. Bl8_c155	Clostridium sp. Bl8_c155_3852_4589	3852	4589	+	conserved hypothetical protein
Clostridium sp. Bl8_c19	Clostridium sp. Bl8_c19_9373_8924	9373	8924	-	conserved hypothetical protein
Clostridium sp. Bl8_c32	Clostridium sp. Bl8_c32_28911_29309	28911	29309	+	conserved hypothetical protein
Clostridium sp. Bl8_c33	Clostridium sp. Bl8_c33_7547_8533	7547	8533	+	conserved hypothetical protein
Clostridium sp. Bl8_c43	Clostridium sp. Bl8_c43_117865_118344	117865	118344	+	conserved hypothetical protein
Clostridium sp. Bl8_c46	Clostridium sp. Bl8_c46_14913_15095	14913	15095	+	conserved hypothetical protein
Clostridium sp. Bl8_c47	Clostridium sp. Bl8_c47_5336_5704	5336	5704	+	conserved hypothetical protein
Clostridium sp. Bl8_c55	Clostridium sp. Bl8_c55_19815_20387	19815	20387	+	conserved hypothetical protein
Clostridium sp. Bl8_c59	Clostridium sp. Bl8_c59_6766_6098	6766	6098	-	conserved hypothetical protein
Clostridium sp. Bl8_c71	Clostridium sp. Bl8_c71_19573_19959	19573	19959	+	conserved hypothetical protein
Clostridium sp. Bl8_c80	Clostridium sp. Bl8_c80_13214_13885	13214	13885	+	conserved hypothetical protein
Clostridium sp. Bl8_c81	Clostridium sp. Bl8_c81_12848_13645	12848	13645	+	conserved hypothetical protein
Clostridium sp. Bl8_c89	Clostridium sp. Bl8_c89_3042_3278	3042	3278	+	conserved hypothetical protein
Clostridium sp. Bl8_c91	Clostridium sp. Bl8_c91_3282_3569	3282	3569	+	conserved hypothetical protein
Clostridium sp. Bl8_c98	Clostridium sp. Bl8_c98_2542_2727	2542	2727	+	conserved hypothetical protein
Clostridium sp. Bl8_c140	Clostridium sp. Bl8_c140_5309_5542	5309	5542	+	conserved hypothetical protein, selenocystiene-contaning
Clostridium sp. Bl8_c94	Clostridium sp. Bl8_c94_17346_16915	17346	16915	-	conserved membrane protein
Clostridium sp. Bl8_c89	Clostridium sp. Bl8_c89_5158_5565	5158	5565	+	Conserved Membrane Protein (Archaea)
Clostridium sp. Bl8_c28	Clostridium sp. Bl8_c28_7595_6867	7595	6867	-	Conserved membrane-associated protein
Clostridium sp. Bl8_c81	Clostridium sp. Bl8_c81_36794_37570	36794	37570	+	Conserved membrane-spanning protein
Clostridium sp. Bl8_c110	Clostridium sp. Bl8_c110_14081_13773	14081	13773	-	conserved protein
Clostridium sp. Bl8_c12	Clostridium sp. Bl8_c12_69522_70715	69522	70715	+	Conserved protein
Clostridium sp. Bl8_c139	Clostridium sp. Bl8_c139_14629_13631	14629	13631	-	Conserved protein
Clostridium sp. Bl8_c17	Clostridium sp. Bl8_c17_2253_1219	2253	1219	-	Conserved protein
Clostridium sp. Bl8_c17	Clostridium sp. Bl8_c17_9515_10432	9515	10432	+	Conserved protein
Clostridium sp. Bl8_c178	Clostridium sp. Bl8_c178_11199_10534	11199	10534	-	Conserved protein
Clostridium sp. Bl8_c18	Clostridium sp. Bl8_c18_30324_30737	30324	30737	+	Conserved protein
Clostridium sp. Bl8_c18	Clostridium sp. Bl8_c18_46931_46281	46931	46281	-	conserved protein
Clostridium sp. Bl8_c20	Clostridium sp. Bl8_c20_46334_47371	46334	47371	+	conserved protein
Clostridium sp. Bl8_c21	Clostridium sp. Bl8_c21_16212_17102	16212	17102	+	Conserved protein
Clostridium sp. Bl8_c3	Clostridium sp. Bl8_c3_20290_19784	20290	19784	-	Conserved protein
Clostridium sp. Bl8_c34	Clostridium sp. Bl8_c34_22679_23281	22679	23281	+	Conserved protein
Clostridium sp. Bl8_c39	Clostridium sp. Bl8_c39_40821_41378	40821	41378	+	Conserved protein
Clostridium sp. Bl8_c41	Clostridium sp. Bl8_c41_2056_2598	2056	2598	+	Conserved protein
Clostridium sp. Bl8_c43	Clostridium sp. Bl8_c43_57904_58803	57904	58803	+	Conserved protein
Clostridium sp. Bl8_c52	Clostridium sp. Bl8_c52_52094_52603	52094	52603	+	Conserved protein
Clostridium sp. Bl8_c57	Clostridium sp. Bl8_c57_69956_69060	69956	69060	-	Conserved protein
Clostridium sp. Bl8_c6	Clostridium sp. Bl8_c6_79049_78354	79049	78354	-	Conserved protein
Clostridium sp. Bl8_c71	Clostridium sp. Bl8_c71_2279_2518,Clostridium sp. Bl8_c71_2520_2783	2279	2783	+	Conserved protein
Clostridium sp. Bl8_c71	Clostridium sp. Bl8_c71_23658_23464	23658	23464	-	Conserved protein
Clostridium sp. Bl8_c76	Clostridium sp. Bl8_c76_7924_9048	7924	9048	+	Conserved protein
Clostridium sp. Bl8_c79	Clostridium sp. Bl8_c79_3357_4136	3357	4136	+	Conserved protein
Clostridium sp. Bl8_c8	Clostridium sp. Bl8_c8_3160_3534,Clostridium sp. Bl8_c8_3536_4540	3160	4540	+	Conserved protein
Clostridium sp. Bl8_c82	Clostridium sp. Bl8_c82_79537_80454	79537	80454	+	Conserved protein
Clostridium sp. Bl8_c94	Clostridium sp. Bl8_c94_21766_22341	21766	22341	+	Conserved protein
Clostridium sp. Bl8_c96	Clostridium sp. Bl8_c96_18193_17426	18193	17426	-	Conserved protein
Clostridium sp. Bl8_c96	Clostridium sp. Bl8_c96_22106_21540	22106	21540	-	Conserved protein
Clostridium sp. Bl8_c82	Clostridium sp. Bl8_c82_38758_38973	38758	38973	+	Copper chaperone
Clostridium sp. Bl8_c43	Clostridium sp. Bl8_c43_119250_119972	119250	119972	+	Creatinine amidohydrolase (EC 3.5.2.10)
Clostridium sp. Bl8_c26	Clostridium sp. Bl8_c26_29407_31281,Clostridium sp. Bl8_c26_31283_32002	29407	32002	+	CRISPR-associated helicase Cas3
Clostridium sp. Bl8_c26	Clostridium sp. Bl8_c26_32518_33516	32518	33516	+	CRISPR-associated protein Cas1
Clostridium sp. Bl8_c26	Clostridium sp. Bl8_c26_33517_33807	33517	33807	+	CRISPR-associated protein Cas2
Clostridium sp. Bl8_c26	Clostridium sp. Bl8_c26_28380_29177	28380	29177	+	CRISPR-associated protein, Cas5h family
Clostridium sp. Bl8_c26	Clostridium sp. Bl8_c26_27410_28378	27410	28378	+	CRISPR-associated protein, Csh2 family
Clostridium sp. Bl8_c26	Clostridium sp. Bl8_c26_25687_27417	25687	27417	+	CRISPR-associated protein, TM1802 family
Clostridium sp. Bl8_c26	Clostridium sp. Bl8_c26_32011_32505	32011	32505	+	CRISPR-associated RecB family exonuclease Cas4a
Clostridium sp. Bl8_c95	Clostridium sp. Bl8_c95_10347_11141	10347	11141	+	CsdL (EC-YgdL) protein of the HesA/MoeB/ThiF family, part of the CsdA-E-L sulfur transfer pathway
Clostridium sp. Bl8_c126	Clostridium sp. Bl8_c126_44366_42759	44366	42759	-	CTP synthase (EC 6.3.4.2)
Clostridium sp. Bl8_c57	Clostridium sp. Bl8_c57_71202_73847	71202	73847	+	Cyanophycin synthase (EC 6.3.2.29)(EC 6.3.2.30)
Clostridium sp. Bl8_c57	Clostridium sp. Bl8_c57_70385_71215	70385	71215	+	Cyanophycinase (EC 3.4.15.6)
Clostridium sp. Bl8_c81	Clostridium sp. Bl8_c81_4386_3211	4386	3211	-	Cystathionine beta-lyase, Bsu PatB (EC 4.4.1.8)
Clostridium sp. Bl8_c114	Clostridium sp. Bl8_c114_12790_11648	12790	11648	-	Cysteine desulfurase (EC 2.8.1.7)
Clostridium sp. Bl8_c132	Clostridium sp. Bl8_c132_9960_8800	9960	8800	-	Cysteine desulfurase (EC 2.8.1.7)
Clostridium sp. Bl8_c175	Clostridium sp. Bl8_c175_2449_1286	2449	1286	-	Cysteine desulfurase (EC 2.8.1.7)
Clostridium sp. Bl8_c52	Clostridium sp. Bl8_c52_47568_46219	47568	46219	-	Cysteine desulfurase (EC 2.8.1.7)
Clostridium sp. Bl8_c52	Clostridium sp. Bl8_c52_48382_49566	48382	49566	+	Cysteine desulfurase (EC 2.8.1.7)
Clostridium sp. Bl8_c7	Clostridium sp. Bl8_c7_8281_9420	8281	9420	+	Cysteine desulfurase (EC 2.8.1.7)
Clostridium sp. Bl8_c23	Clostridium sp. Bl8_c23_531_391	531	391	-	Cysteine synthase (EC 2.5.1.47)
Clostridium sp. Bl8_c23	Clostridium sp. Bl8_c23_1780_533	1780	533	-	Cysteine synthase (EC 2.5.1.47)
Clostridium sp. Bl8_c49	Clostridium sp. Bl8_c49_5454_4546	5454	4546	-	Cysteine synthase (EC 2.5.1.47)
Clostridium sp. Bl8_c154	Clostridium sp. Bl8_c154_6191_6508,Clostridium sp. Bl8_c154_6510_7598	6191	7598	+	Cysteinyl-tRNA synthetase (EC 6.1.1.16)
Clostridium sp. Bl8_c9	Clostridium sp. Bl8_c9_19942_18494	19942	18494	-	Cysteinyl-tRNA synthetase (EC 6.1.1.16)
Clostridium sp. Bl8_c82	Clostridium sp. Bl8_c82_50759_51229	50759	51229	+	Cys-tRNA(Pro) deacylase YbaK
Clostridium sp. Bl8_c21	Clostridium sp. Bl8_c21_421_819	421	819	+	Cytidine deaminase (EC 3.5.4.5)
Clostridium sp. Bl8_c40	Clostridium sp. Bl8_c40_27388_28050	27388	28050	+	Cytidylate kinase (EC 2.7.4.14)
Clostridium sp. Bl8_c178	Clostridium sp. Bl8_c178_8658_7360	8658	7360	-	Cytochrome c-type biogenesis protein CcdA (DsbD analog) / Cytochrome c-type biogenesis protein ResA
Clostridium sp. Bl8_c22	Clostridium sp. Bl8_c22_44611_43154	44611	43154	-	Cytoplasmic axial filament protein CafA and Ribonuclease G (EC 3.1.4.-)
Clostridium sp. Bl8_c81	Clostridium sp. Bl8_c81_31986_32747	31986	32747	+	Cytoplasmic copper homeostasis protein cutC
Clostridium sp. Bl8_c76	Clostridium sp. Bl8_c76_10012_9362	10012	9362	-	cytoplasmic membrane protein
Clostridium sp. Bl8_c98	Clostridium sp. Bl8_c98_5598_4108	5598	4108	-	Cytosol aminopeptidase PepA (EC 3.4.11.1)
Clostridium sp. Bl8_c37	Clostridium sp. Bl8_c37_46371_45418	46371	45418	-	D-3-phosphoglycerate dehydrogenase (EC 1.1.1.95)
Clostridium sp. Bl8_c95	Clostridium sp. Bl8_c95_6706_7620	6706	7620	+	D-3-phosphoglycerate dehydrogenase (EC 1.1.1.95)
Clostridium sp. Bl8_c126	Clostridium sp. Bl8_c126_47388_46417	47388	46417	-	D-alanine--D-alanine ligase (EC 6.3.2.4)
Clostridium sp. Bl8_c172	Clostridium sp. Bl8_c172_1411_2301,Clostridium sp. Bl8_c172_2305_2334	1411	2334	+	D-alanine--D-alanine ligase (EC 6.3.2.4)
Clostridium sp. Bl8_c157	Clostridium sp. Bl8_c157_9314_10153	9314	10153	+	D-alanyl-D-alanine carboxypeptidase (EC 3.4.16.4)
Clostridium sp. Bl8_c160	Clostridium sp. Bl8_c160_18643_19353	18643	19353	+	D-alanyl-D-alanine carboxypeptidase (EC 3.4.16.4)
Clostridium sp. Bl8_c22	Clostridium sp. Bl8_c22_33847_35124	33847	35124	+	D-alanyl-D-alanine carboxypeptidase (EC 3.4.16.4)
Clostridium sp. Bl8_c43	Clostridium sp. Bl8_c43_60640_59396	60640	59396	-	D-alanyl-D-alanine carboxypeptidase (EC 3.4.16.4)
Clostridium sp. Bl8_c68	Clostridium sp. Bl8_c68_26343_27542	26343	27542	+	D-alanyl-D-alanine carboxypeptidase (EC 3.4.16.4)
Clostridium sp. Bl8_c68	Clostridium sp. Bl8_c68_30713_31816	30713	31816	+	D-alanyl-D-alanine carboxypeptidase (EC 3.4.16.4)
Clostridium sp. Bl8_c126	Clostridium sp. Bl8_c126_18410_17922	18410	17922	-	dCMP deaminase (EC 3.5.4.12); Late competence protein ComEB
Clostridium sp. Bl8_c124	Clostridium sp. Bl8_c124_423_1463	423	1463	+	Deblocking aminopeptidase (EC 3.4.11.-)
Clostridium sp. Bl8_c124	Clostridium sp. Bl8_c124_1454_2482	1454	2482	+	Deblocking aminopeptidase (EC 3.4.11.-)
Clostridium sp. Bl8_c57	Clostridium sp. Bl8_c57_33182_34180	33182	34180	+	Deblocking aminopeptidase (EC 3.4.11.-)
Clostridium sp. Bl8_c8	Clostridium sp. Bl8_c8_45031_46068	45031	46068	+	Deblocking aminopeptidase (EC 3.4.11.-)
Clostridium sp. Bl8_c155	Clostridium sp. Bl8_c155_13630_14109,Clostridium sp. Bl8_c155_14113_14130,Clostridium sp. Bl8_c155_14134_14181,Clostridium sp. Bl8_c155_14183_14467	13630	14467	+	DegV family protein
Clostridium sp. Bl8_c57	Clostridium sp. Bl8_c57_52023_52907	52023	52907	+	DegV family protein
Clostridium sp. Bl8_c8	Clostridium sp. Bl8_c8_37130_36282	37130	36282	-	DegV family protein
Clostridium sp. Bl8_c94	Clostridium sp. Bl8_c94_1368_2243	1368	2243	+	DegV family protein
Clostridium sp. Bl8_c97	Clostridium sp. Bl8_c97_15651_14974	15651	14974	-	Deoxyadenosine kinase (EC 2.7.1.76) / Deoxyguanosine kinase (EC 2.7.1.113)
Clostridium sp. Bl8_c21	Clostridium sp. Bl8_c21_11708_12238,Clostridium sp. Bl8_c21_12240_12722	11708	12722	+	Deoxyguanosinetriphosphate triphosphohydrolase (EC 3.1.5.1)
Clostridium sp. Bl8_c97	Clostridium sp. Bl8_c97_11360_12028	11360	12028	+	Deoxyribose-phosphate aldolase (EC 4.1.2.4)
Clostridium sp. Bl8_c71	Clostridium sp. Bl8_c71_30380_30949,Clostridium sp. Bl8_c71_30953_30985	30380	30985	+	Dephospho-CoA kinase (EC 2.7.1.24)
Clostridium sp. Bl8_c54	Clostridium sp. Bl8_c54_4827_5879	4827	5879	+	D-glycero-D-manno-heptose 1-phosphate guanosyltransferase
Clostridium sp. Bl8_c22	Clostridium sp. Bl8_c22_1401_703	1401	703	-	Diacylglycerol kinase (EC 2.7.1.107)
Clostridium sp. Bl8_c130	Clostridium sp. Bl8_c130_6547_6137	6547	6137	-	diadenosine 5'5'''-P1,P4-tetraphosphate pyrophosphohydrolase (mutT/nudix family protein)
Clostridium sp. Bl8_c82	Clostridium sp. Bl8_c82_70495_70902	70495	70902	+	diadenosine 5'5'''-P1,P4-tetraphosphate pyrophosphohydrolase (mutT/nudix family protein)
Clostridium sp. Bl8_c32	Clostridium sp. Bl8_c32_10156_10662	10156	10662	+	diamine N-acetyltransferase (spermine/spermidine acetyltransferase)( EC:2.3.1.57 )
Clostridium sp. Bl8_c81	Clostridium sp. Bl8_c81_61350_61796	61350	61796	+	diamine N-acetyltransferase (spermine/spermidine acetyltransferase)( EC:2.3.1.57 )
Clostridium sp. Bl8_c59	Clostridium sp. Bl8_c59_46537_47634	46537	47634	+	Diaminohydroxyphosphoribosylaminopyrimidine deaminase (EC 3.5.4.26) / 5-amino-6-(5-phosphoribosylamino)uracil reductase (EC 1.1.1.193)
Clostridium sp. Bl8_c59	Clostridium sp. Bl8_c59_8416_9717	8416	9717	+	Diaminopimelate decarboxylase (EC 4.1.1.20)
Clostridium sp. Bl8_c56	Clostridium sp. Bl8_c56_7577_8413	7577	8413	+	Diaminopimelate epimerase (EC 5.1.1.7)
Clostridium sp. Bl8_c79	Clostridium sp. Bl8_c79_31982_30795	31982	30795	-	diguanylate cyclase
Clostridium sp. Bl8_c41	Clostridium sp. Bl8_c41_17358_16828	17358	16828	-	diguanylate cyclase (GGDEF domain protein)
Clostridium sp. Bl8_c28	Clostridium sp. Bl8_c28_33743_32661	33743	32661	-	diguanylate cyclase (GGDEF domain)
Clostridium sp. Bl8_c12	Clostridium sp. Bl8_c12_66206_64455	66206	64455	-	diguanylate cyclase/phosphodiesterase (GGDEF & EAL domains) with PAS/PAC sensor(s)
Clostridium sp. Bl8_c41	Clostridium sp. Bl8_c41_17673_19430	17673	19430	+	diguanylate cyclase/phosphodiesterase (GGDEF & EAL domains) with PAS/PAC sensor(s)
Clostridium sp. Bl8_c41	Clostridium sp. Bl8_c41_19630_21750	19630	21750	+	diguanylate cyclase/phosphodiesterase (GGDEF & EAL domains) with PAS/PAC sensor(s)
Clostridium sp. Bl8_c46	Clostridium sp. Bl8_c46_33181_33828	33181	33828	+	diguanylate cyclase/phosphodiesterase (GGDEF & EAL domains) with PAS/PAC sensor(s)
Clostridium sp. Bl8_c57	Clostridium sp. Bl8_c57_78651_79967	78651	79967	+	diguanylate cyclase/phosphodiesterase (GGDEF & EAL domains) with PAS/PAC sensor(s)
Clostridium sp. Bl8_c57	Clostridium sp. Bl8_c57_80020_80397	80020	80397	+	diguanylate cyclase/phosphodiesterase (GGDEF & EAL domains) with PAS/PAC sensor(s)
Clostridium sp. Bl8_c6	Clostridium sp. Bl8_c6_61569_60817	61569	60817	-	Dihydrodipicolinate reductase (EC 1.3.1.26)
Clostridium sp. Bl8_c6	Clostridium sp. Bl8_c6_62461_61571	62461	61571	-	Dihydrodipicolinate synthase (EC 4.2.1.52)
Clostridium sp. Bl8_c37	Clostridium sp. Bl8_c37_17545_17021	17545	17021	-	Dihydrofolate reductase (EC 1.5.1.3)
Clostridium sp. Bl8_c6	Clostridium sp. Bl8_c6_52781_54088	52781	54088	+	Dihydrofolate synthase (EC 6.3.2.12) / Folylpolyglutamate synthase (EC 6.3.2.17)
Clostridium sp. Bl8_c142	Clostridium sp. Bl8_c142_2844_3224	2844	3224	+	dihydrolipoamide acyltransferase
Clostridium sp. Bl8_c12	Clostridium sp. Bl8_c12_87326_85626	87326	85626	-	Dihydrolipoamide dehydrogenase (EC 1.8.1.4)
Clostridium sp. Bl8_c103	Clostridium sp. Bl8_c103_2052_838	2052	838	-	Dihydroorotase (EC 3.5.2.3)
Clostridium sp. Bl8_c16	Clostridium sp. Bl8_c16_18554_19633	18554	19633	+	Dihydroorotate dehydrogenase (EC 1.3.3.1)
Clostridium sp. Bl8_c125	Clostridium sp. Bl8_c125_17413_16652	17413	16652	-	Dihydroorotate dehydrogenase electron transfer subunit (EC 1.3.3.1)
Clostridium sp. Bl8_c125	Clostridium sp. Bl8_c125_16658_15762	16658	15762	-	Dihydroorotate dehydrogenase, catalytic subunit (EC 1.3.3.1)
Clostridium sp. Bl8_c25	Clostridium sp. Bl8_c25_41678_41698,Clostridium sp. Bl8_c25_41702_43066	41678	43066	+	Dihydropyrimidinase (EC 3.5.2.2)
Clostridium sp. Bl8_c64	Clostridium sp. Bl8_c64_19600_21258	19600	21258	+	Dihydroxyacetone kinase family protein
Clostridium sp. Bl8_c94	Clostridium sp. Bl8_c94_17927_17439	17927	17439	-	Dimeric dUTPase (EC 3.6.1.23)
Clostridium sp. Bl8_c181	Clostridium sp. Bl8_c181_1087_1923	1087	1923	+	Dimethyladenosine transferase (EC 2.1.1.-)
Clostridium sp. Bl8_c76	Clostridium sp. Bl8_c76_19115_19771	19115	19771	+	Dimethylamine corrinoid protein 2
Clostridium sp. Bl8_c16	Clostridium sp. Bl8_c16_30694_33066	30694	33066	+	DinG family ATP-dependent helicase CPE1197
Clostridium sp. Bl8_c25	Clostridium sp. Bl8_c25_816_3839	816	3839	+	DinG family ATP-dependent helicase YoaA
Clostridium sp. Bl8_c67	Clostridium sp. Bl8_c67_1293_3761	1293	3761	+	Dipeptide-binding ABC transporter, periplasmic substrate-binding component (TC 3.A.1.5.2)
Clostridium sp. Bl8_c25	Clostridium sp. Bl8_c25_7650_7243	7650	7243	-	dithiol-disulfide isomerase involved in polyketide biosynthesis-like protein
Clostridium sp. Bl8_c135	Clostridium sp. Bl8_c135_18330_19046	18330	19046	+	Division initiation protein
Clostridium sp. Bl8_c9	Clostridium sp. Bl8_c9_16571_15855	16571	15855	-	Division initiation protein
Clostridium sp. Bl8_c99	Clostridium sp. Bl8_c99_43_693	43	693	+	Division initiation protein
Clostridium sp. Bl8_c176	Clostridium sp. Bl8_c176_7524_8978,Clostridium sp. Bl8_c176_8980_10110	7524	10110	+	DNA gyrase subunit A (EC 5.99.1.3)
Clostridium sp. Bl8_c176	Clostridium sp. Bl8_c176_5586_7493	5586	7493	+	DNA gyrase subunit B (EC 5.99.1.3)
Clostridium sp. Bl8_c4	Clostridium sp. Bl8_c4_30174_34325	30174	34325	+	DNA helicase
Clostridium sp. Bl8_c89	Clostridium sp. Bl8_c89_16587_17651	16587	17651	+	DNA integrity scanning protein disA
Clostridium sp. Bl8_c8	Clostridium sp. Bl8_c8_7532_7104	7532	7104	-	DNA ligase (EC 6.5.1.2)
Clostridium sp. Bl8_c8	Clostridium sp. Bl8_c8_8733_7633	8733	7633	-	DNA ligase (EC 6.5.1.2)
Clostridium sp. Bl8_c43	Clostridium sp. Bl8_c43_10911_12785	10911	12785	+	DNA mismatch repair protein MutL
Clostridium sp. Bl8_c43	Clostridium sp. Bl8_c43_7977_10715	7977	10715	+	DNA mismatch repair protein MutS
Clostridium sp. Bl8_c35	Clostridium sp. Bl8_c35_3767_4057	3767	4057	+	DNA polymerase beta domain protein region
Clostridium sp. Bl8_c71	Clostridium sp. Bl8_c71_27754_30393	27754	30393	+	DNA polymerase I (EC 2.7.7.7)
Clostridium sp. Bl8_c24	Clostridium sp. Bl8_c24_14900_19234	14900	19234	+	DNA polymerase III alpha subunit (EC 2.7.7.7)
Clostridium sp. Bl8_c30	Clostridium sp. Bl8_c30_2661_472	2661	472	-	DNA polymerase III alpha subunit (EC 2.7.7.7)
Clostridium sp. Bl8_c30	Clostridium sp. Bl8_c30_5583_4291	5583	4291	-	DNA polymerase III alpha subunit (EC 2.7.7.7)
Clostridium sp. Bl8_c1	Clostridium sp. Bl8_c1_38319_38435,Clostridium sp. Bl8_c1_38437_39414	38319	39414	+	DNA polymerase III beta subunit (EC 2.7.7.7)
Clostridium sp. Bl8_c176	Clostridium sp. Bl8_c176_2669_3775	2669	3775	+	DNA polymerase III beta subunit (EC 2.7.7.7)
Clostridium sp. Bl8_c127	Clostridium sp. Bl8_c127_14163_13228	14163	13228	-	DNA polymerase III delta prime subunit (EC 2.7.7.7)
Clostridium sp. Bl8_c16	Clostridium sp. Bl8_c16_4524_3913	4524	3913	-	DNA polymerase III epsilon subunit (EC 2.7.7.7)
Clostridium sp. Bl8_c81	Clostridium sp. Bl8_c81_43642_44289	43642	44289	+	DNA polymerase III polC-type (EC 2.7.7.7)
Clostridium sp. Bl8_c161	Clostridium sp. Bl8_c161_2087_3352,Clostridium sp. Bl8_c161_3356_3358,Clostridium sp. Bl8_c161_3360_3722	2087	3722	+	DNA polymerase III subunits gamma and tau (EC 2.7.7.7)
Clostridium sp. Bl8_c33	Clostridium sp. Bl8_c33_20536_19610	20536	19610	-	DNA polymerase IV (EC 2.7.7.7)
Clostridium sp. Bl8_c57	Clostridium sp. Bl8_c57_20287_21330	20287	21330	+	DNA polymerase IV (EC 2.7.7.7)
Clostridium sp. Bl8_c126	Clostridium sp. Bl8_c126_37772_37446	37772	37446	-	DNA polymerase, beta domain protein region
Clostridium sp. Bl8_c81	Clostridium sp. Bl8_c81_91114_91467	91114	91467	+	DNA polymerase, beta domain protein region
Clostridium sp. Bl8_c21	Clostridium sp. Bl8_c21_12922_14202,Clostridium sp. Bl8_c21_14206_14211,Clostridium sp. Bl8_c21_14213_14692	12922	14692	+	DNA primase (EC 2.7.7.-)
Clostridium sp. Bl8_c176	Clostridium sp. Bl8_c176_4193_5284	4193	5284	+	DNA recombination and repair protein RecF
Clostridium sp. Bl8_c21	Clostridium sp. Bl8_c21_1737_2501	1737	2501	+	DNA recombination and repair protein RecO
Clostridium sp. Bl8_c102	Clostridium sp. Bl8_c102_30917_30714,Clostridium sp. Bl8_c102_30714_28018	30917	28018	-	DNA repair helicase rad25
Clostridium sp. Bl8_c89	Clostridium sp. Bl8_c89_15005_16369	15005	16369	+	DNA repair protein RadA
Clostridium sp. Bl8_c24	Clostridium sp. Bl8_c24_48584_49270	48584	49270	+	DNA repair protein RadC
Clostridium sp. Bl8_c70	Clostridium sp. Bl8_c70_51938_51222	51938	51222	-	DNA repair protein RadC
Clostridium sp. Bl8_c68	Clostridium sp. Bl8_c68_14257_15207,Clostridium sp. Bl8_c68_15209_15955	14257	15955	+	DNA repair protein RecN
Clostridium sp. Bl8_c105	Clostridium sp. Bl8_c105_12462_13433	12462	13433	+	DNA replication protein DnaC
Clostridium sp. Bl8_c92	Clostridium sp. Bl8_c92_2566_3261	2566	3261	+	DNA replication protein DnaC
Clostridium sp. Bl8_c105	Clostridium sp. Bl8_c105_11477_12469	11477	12469	+	DNA replication protein DnaD
Clostridium sp. Bl8_c24	Clostridium sp. Bl8_c24_1919_1945,Clostridium sp. Bl8_c24_1949_2059,Clostridium sp. Bl8_c24_2061_4004	1919	4004	+	DNA topoisomerase I (EC 5.99.1.2)
Clostridium sp. Bl8_c43	Clostridium sp. Bl8_c43_55643_56551,Clostridium sp. Bl8_c43_56555_56572,Clostridium sp. Bl8_c43_56576_56584,Clostridium sp. Bl8_c43_56584_57888	55643	57888	+	DNA topoisomerase III (EC 5.99.1.2)
Clostridium sp. Bl8_c87	Clostridium sp. Bl8_c87_47417_45228	47417	45228	-	DNA topoisomerase III (EC 5.99.1.2)
Clostridium sp. Bl8_c70	Clostridium sp. Bl8_c70_26692_26171	26692	26171	-	DNA topology modulation protein
Clostridium sp. Bl8_c148	Clostridium sp. Bl8_c148_8314_7397	8314	7397	-	DNA-3-methyladenine glycosylase II (EC 3.2.2.21)
Clostridium sp. Bl8_c23	Clostridium sp. Bl8_c23_8200_8808	8200	8808	+	DNA-3-methyladenine glycosylase II (EC 3.2.2.21)
Clostridium sp. Bl8_c5	Clostridium sp. Bl8_c5_33_311	33	311	+	DNA-3-methyladenine glycosylase II (EC 3.2.2.21)
Clostridium sp. Bl8_c48	Clostridium sp. Bl8_c48_38528_38803	38528	38803	+	DNA-binding protein HBsu
Clostridium sp. Bl8_c1	Clostridium sp. Bl8_c1_50555_51670	50555	51670	+	DNA-binding protein; possible transcriptional regulator
Clostridium sp. Bl8_c38	Clostridium sp. Bl8_c38_15004_14477	15004	14477	-	DNA-binding protein; possible transcriptional regulator
Clostridium sp. Bl8_c1	Clostridium sp. Bl8_c1_18390_19085	18390	19085	+	DNA-binding response regulator
Clostridium sp. Bl8_c12	Clostridium sp. Bl8_c12_56837_56154	56837	56154	-	DNA-binding response regulator
Clostridium sp. Bl8_c84	Clostridium sp. Bl8_c84_15307_16254	15307	16254	+	DNA-directed RNA polymerase alpha subunit (EC 2.7.7.6)
Clostridium sp. Bl8_c73	Clostridium sp. Bl8_c73_11347_9092,Clostridium sp. Bl8_c73_9090_7630	11347	7630	-	DNA-directed RNA polymerase beta subunit (EC 2.7.7.6)
Clostridium sp. Bl8_c73	Clostridium sp. Bl8_c73_7627_4556,Clostridium sp. Bl8_c73_4554_4069	7627	4069	-	DNA-directed RNA polymerase beta' subunit (EC 2.7.7.6)
Clostridium sp. Bl8_c64	Clostridium sp. Bl8_c64_4734_4952	4734	4952	+	DNA-directed RNA polymerase omega subunit (EC 2.7.7.6)
Clostridium sp. Bl8_c41	Clostridium sp. Bl8_c41_22006_22710	22006	22710	+	DNA-directed RNA polymerase sigma factor
Clostridium sp. Bl8_c56	Clostridium sp. Bl8_c56_630_1247	630	1247	+	DnaK suppressor protein
Clostridium sp. Bl8_c52	Clostridium sp. Bl8_c52_24507_26684	24507	26684	+	D-Ornithine 4,5-aminomutase E subunit (EC 5.4.3.5)
Clostridium sp. Bl8_c52	Clostridium sp. Bl8_c52_24145_24507	24145	24507	+	D-Ornithine 4,5-aminomutase S subunit (EC 5.4.3.5)
Clostridium sp. Bl8_c33	Clostridium sp. Bl8_c33_36055_37035	36055	37035	+	D-serine dehydratase (EC 4.3.1.18)
Clostridium sp. Bl8_c33	Clostridium sp. Bl8_c33_37004_37432	37004	37432	+	D-serine dehydratase (EC 4.3.1.18)
Clostridium sp. Bl8_c4	Clostridium sp. Bl8_c4_28252_28809	28252	28809	+	dTDP-4-dehydrorhamnose 3,5-epimerase (EC 5.1.3.13)
Clostridium sp. Bl8_c4	Clostridium sp. Bl8_c4_29029_29922	29029	29922	+	dTDP-4-dehydrorhamnose reductase (EC 1.1.1.133)
Clostridium sp. Bl8_c4	Clostridium sp. Bl8_c4_27092_28165	27092	28165	+	dTDP-glucose 4,6-dehydratase (EC 4.2.1.46)
Clostridium sp. Bl8_c70	Clostridium sp. Bl8_c70_18856_17846	18856	17846	-	dTDP-glucose 4,6-dehydratase (EC 4.2.1.46)
Clostridium sp. Bl8_c52	Clostridium sp. Bl8_c52_8163_8612	8163	8612	+	D-tyrosyl-tRNA(Tyr) deacylase
Clostridium sp. Bl8_c161	Clostridium sp. Bl8_c161_888_190	888	190	-	DUF124 domain-containing protein
Clostridium sp. Bl8_c126	Clostridium sp. Bl8_c126_46180_45758	46180	45758	-	DUF1934 domain-containing protein
Clostridium sp. Bl8_c6	Clostridium sp. Bl8_c6_650_1072	650	1072	+	DUF327 domain-containing protein
Clostridium sp. Bl8_c154	Clostridium sp. Bl8_c154_3677_3453	3677	3453	-	DUF378 domain-containing protein
Clostridium sp. Bl8_c189	Clostridium sp. Bl8_c189_1168_242	1168	242	-	ECF-type sigma factor negative effector
Clostridium sp. Bl8_c81	Clostridium sp. Bl8_c81_89352_89708	89352	89708	+	ECF-type sigma factor negative effector
Clostridium sp. Bl8_c43	Clostridium sp. Bl8_c43_109716_110450	109716	110450	+	EcsC protein
Clostridium sp. Bl8_c27	Clostridium sp. Bl8_c27_9029_10204	9029	10204	+	efflux transporter, RND family, MFP subunit
Clostridium sp. Bl8_c2	Clostridium sp. Bl8_c2_67878_68885	67878	68885	+	Electron transfer flavoprotein, alpha subunit
Clostridium sp. Bl8_c2	Clostridium sp. Bl8_c2_67069_67854	67069	67854	+	Electron transfer flavoprotein, beta subunit
Clostridium sp. Bl8_c68	Clostridium sp. Bl8_c68_32040_33035	32040	33035	+	Electron transfer subunit protein
Clostridium sp. Bl8_c97	Clostridium sp. Bl8_c97_9293_9868	9293	9868	+	Electron transport complex protein RnfA
Clostridium sp. Bl8_c97	Clostridium sp. Bl8_c97_9881_10732	9881	10732	+	Electron transport complex protein RnfB
Clostridium sp. Bl8_c97	Clostridium sp. Bl8_c97_5844_7160	5844	7160	+	Electron transport complex protein RnfC
Clostridium sp. Bl8_c97	Clostridium sp. Bl8_c97_7175_8110	7175	8110	+	Electron transport complex protein RnfD
Clostridium sp. Bl8_c97	Clostridium sp. Bl8_c97_8661_9278	8661	9278	+	Electron transport complex protein RnfE
Clostridium sp. Bl8_c97	Clostridium sp. Bl8_c97_8110_8658	8110	8658	+	Electron transport complex protein RnfG
Clostridium sp. Bl8_c2	Clostridium sp. Bl8_c2_38730_38095	38730	38095	-	endodeoxyribonuclease RusA family protein
Clostridium sp. Bl8_c124	Clostridium sp. Bl8_c124_2706_3695	2706	3695	+	endoglucanase, aminopeptidase M42 family( EC:3.2.1.4 )
Clostridium sp. Bl8_c118	Clostridium sp. Bl8_c118_1866_2237	1866	2237	+	Endonuclease (EC 3.1.-.-)
Clostridium sp. Bl8_c2	Clostridium sp. Bl8_c2_20627_21259	20627	21259	+	Endonuclease III (EC 4.2.99.18)
Clostridium sp. Bl8_c18	Clostridium sp. Bl8_c18_3225_2407	3225	2407	-	Endonuclease IV (EC 3.1.21.2)
Clostridium sp. Bl8_c47	Clostridium sp. Bl8_c47_6088_7017,Clostridium sp. Bl8_c47_7021_7023,Clostridium sp. Bl8_c47_7025_7159	6088	7159	+	Endonuclease/Exonuclease/phosphatase family protein
Clostridium sp. Bl8_c22	Clostridium sp. Bl8_c22_22524_21538	22524	21538	-	Endopeptidase spore protease Gpr (EC 3.4.24.78)
Clostridium sp. Bl8_c155	Clostridium sp. Bl8_c155_23978_24361	23978	24361	+	Endoribonuclease L-PSP
Clostridium sp. Bl8_c22	Clostridium sp. Bl8_c22_36977_36594	36977	36594	-	Endoribonuclease L-PSP
Clostridium sp. Bl8_c8	Clostridium sp. Bl8_c8_13784_12486	13784	12486	-	Enolase (EC 4.2.1.11)
Clostridium sp. Bl8_c105	Clostridium sp. Bl8_c105_7648_6698	7648	6698	-	Enoyl-[acyl-carrier-protein] reductase [FMN] (EC 1.3.1.9)
Clostridium sp. Bl8_c69	Clostridium sp. Bl8_c69_21285_22352	21285	22352	+	Enoyl-[acyl-carrier-protein] reductase [FMN] (EC 1.3.1.9)
Clostridium sp. Bl8_c28	Clostridium sp. Bl8_c28_47680_48951	47680	48951	+	Enterochelin esterase
Clostridium sp. Bl8_c46	Clostridium sp. Bl8_c46_12042_13292	12042	13292	+	ErfK/YbiS/YcfS/YnhG family protein, putative
Clostridium sp. Bl8_c114	Clostridium sp. Bl8_c114_3518_3186,Clostridium sp. Bl8_c114_3183_2335	3518	2335	-	erythromycin biosynthesis sensory transduction protein eryC1
Clostridium sp. Bl8_c45	Clostridium sp. Bl8_c45_24308_22893	24308	22893	-	Erythromycin esterase
Clostridium sp. Bl8_c87	Clostridium sp. Bl8_c87_43758_42361	43758	42361	-	erythromycin esterase type II( EC:3.1.1.- )
Clostridium sp. Bl8_c12	Clostridium sp. Bl8_c12_18887_17520	18887	17520	-	Ethanolamine ammonia-lyase heavy chain (EC 4.3.1.7)
Clostridium sp. Bl8_c12	Clostridium sp. Bl8_c12_17505_16624	17505	16624	-	Ethanolamine ammonia-lyase light chain (EC 4.3.1.7)
Clostridium sp. Bl8_c12	Clostridium sp. Bl8_c12_9408_8326	9408	8326	-	Ethanolamine permease
Clostridium sp. Bl8_c26	Clostridium sp. Bl8_c26_4604_5713	4604	5713	+	Ethanolamine permease
Clostridium sp. Bl8_c12	Clostridium sp. Bl8_c12_21885_20479	21885	20479	-	Ethanolamine sensory transduction histidine kinase
Clostridium sp. Bl8_c12	Clostridium sp. Bl8_c12_22496_21918	22496	21918	-	Ethanolamine two-component response regulator
Clostridium sp. Bl8_c12	Clostridium sp. Bl8_c12_16606_15950	16606	15950	-	Ethanolamine utilization polyhedral-body-like protein EutL
Clostridium sp. Bl8_c12	Clostridium sp. Bl8_c12_10395_10123	10395	10123	-	Ethanolamine utilization polyhedral-body-like protein EutN
Clostridium sp. Bl8_c12	Clostridium sp. Bl8_c12_20352_18910	20352	18910	-	Ethanolamine utilization protein EutA
Clostridium sp. Bl8_c12	Clostridium sp. Bl8_c12_8113_7772	8113	7772	-	Ethanolamine utilization protein EutQ
Clostridium sp. Bl8_c12	Clostridium sp. Bl8_c12_13547_13263	13547	13263	-	Ethanolamine utilization protein similar to PduA/PduJ
Clostridium sp. Bl8_c12	Clostridium sp. Bl8_c12_11944_11303	11944	11303	-	Ethanolamine utilization protein similar to PduL
Clostridium sp. Bl8_c88	Clostridium sp. Bl8_c88_24297_24872	24297	24872	+	Ethanolamine utilization protein similar to PduL
Clostridium sp. Bl8_c12	Clostridium sp. Bl8_c12_10101_9559	10101	9559	-	Ethanolamine utilization protein similar to PduT
Clostridium sp. Bl8_c12	Clostridium sp. Bl8_c12_23330_22986	23330	22986	-	Ethanolamine utilization protein similar to PduU
Clostridium sp. Bl8_c12	Clostridium sp. Bl8_c12_15934_15629	15934	15629	-	ethanolamine utilization protein, putative
Clostridium sp. Bl8_c1	Clostridium sp. Bl8_c1_9513_12380	9513	12380	+	Excinuclease ABC subunit A
Clostridium sp. Bl8_c119	Clostridium sp. Bl8_c119_6815_4830,Clostridium sp. Bl8_c119_4828_3989	6815	3989	-	Excinuclease ABC subunit A
Clostridium sp. Bl8_c15	Clostridium sp. Bl8_c15_9976_12423	9976	12423	+	Excinuclease ABC subunit A
Clostridium sp. Bl8_c15	Clostridium sp. Bl8_c15_12420_13349	12420	13349	+	Excinuclease ABC subunit A
Clostridium sp. Bl8_c26	Clostridium sp. Bl8_c26_20667_18394	20667	18394	-	Excinuclease ABC subunit A paralog of unknown function
Clostridium sp. Bl8_c123	Clostridium sp. Bl8_c123_8497_10479	8497	10479	+	Excinuclease ABC subunit B
Clostridium sp. Bl8_c74	Clostridium sp. Bl8_c74_1437_3308	1437	3308	+	Excinuclease ABC subunit C
Clostridium sp. Bl8_c88	Clostridium sp. Bl8_c88_11260_10796,Clostridium sp. Bl8_c88_10794_10186	11260	10186	-	Excinuclease ABC subunit C
Clostridium sp. Bl8_c3	Clostridium sp. Bl8_c3_23595_24545	23595	24545	+	Exfoliative toxin A
Clostridium sp. Bl8_c25	Clostridium sp. Bl8_c25_30474_29722	30474	29722	-	Exodeoxyribonuclease III (EC 3.1.11.2)
Clostridium sp. Bl8_c68	Clostridium sp. Bl8_c68_7846_8982	7846	8982	+	Exodeoxyribonuclease VII large subunit (EC 3.1.11.6)
Clostridium sp. Bl8_c68	Clostridium sp. Bl8_c68_9051_9266	9051	9266	+	Exodeoxyribonuclease VII small subunit (EC 3.1.11.6)
Clostridium sp. Bl8_c33	Clostridium sp. Bl8_c33_23064_23747	23064	23747	+	Exonuclease SbcC
Clostridium sp. Bl8_c33	Clostridium sp. Bl8_c33_25790_26200	25790	26200	+	Exonuclease SbcC
Clostridium sp. Bl8_c33	Clostridium sp. Bl8_c33_21883_23064	21883	23064	+	Exonuclease SbcD
Clostridium sp. Bl8_c48	Clostridium sp. Bl8_c48_320_1279	320	1279	+	Exopolysaccharide biosynthesis protein related to N-acetylglucosamine-1-phosphodiester alpha-N-acetylglucosaminidase
Clostridium sp. Bl8_c20	Clostridium sp. Bl8_c20_8686_9228	8686	9228	+	exopolysaccharide production protein
Clostridium sp. Bl8_c46	Clostridium sp. Bl8_c46_28516_29610	28516	29610	+	Export ABC transporter permease
Clostridium sp. Bl8_c86	Clostridium sp. Bl8_c86_7967_8533	7967	8533	+	exported protein
Clostridium sp. Bl8_c1	Clostridium sp. Bl8_c1_27068_26616	27068	26616	-	expressed protein
Clostridium sp. Bl8_c25	Clostridium sp. Bl8_c25_32832_33599	32832	33599	+	Ferredoxin
Clostridium sp. Bl8_c27	Clostridium sp. Bl8_c27_7141_8169	7141	8169	+	Ferredoxin
Clostridium sp. Bl8_c67	Clostridium sp. Bl8_c67_32477_31197	32477	31197	-	Ferredoxin
Clostridium sp. Bl8_c86	Clostridium sp. Bl8_c86_34380_34210	34380	34210	-	Ferredoxin
Clostridium sp. Bl8_c86	Clostridium sp. Bl8_c86_34804_34634	34804	34634	-	Ferredoxin
Clostridium sp. Bl8_c87	Clostridium sp. Bl8_c87_30327_30136	30327	30136	-	Ferredoxin
Clostridium sp. Bl8_c93	Clostridium sp. Bl8_c93_2226_1879	2226	1879	-	Ferredoxin
Clostridium sp. Bl8_c6	Clostridium sp. Bl8_c6_6734_7492	6734	7492	+	Ferredoxin 3 fused to uncharacterized domain
Clostridium sp. Bl8_c80	Clostridium sp. Bl8_c80_24348_25418	24348	25418	+	Ferric iron ABC transporter, iron-binding protein
Clostridium sp. Bl8_c80	Clostridium sp. Bl8_c80_22629_23438	22629	23438	+	Ferric iron ABC transporter, permease protein
Clostridium sp. Bl8_c80	Clostridium sp. Bl8_c80_23494_24330	23494	24330	+	Ferric iron ABC transporter, permease protein
Clostridium sp. Bl8_c149	Clostridium sp. Bl8_c149_8497_8961	8497	8961	+	ferric uptake regulation protein
Clostridium sp. Bl8_c168	Clostridium sp. Bl8_c168_2361_2798	2361	2798	+	Ferric uptake regulation protein FUR
Clostridium sp. Bl8_c79	Clostridium sp. Bl8_c79_42068_42856	42068	42856	+	Ferrichrome transport ATP-binding protein FhuC (TC 3.A.1.14.3)
Clostridium sp. Bl8_c79	Clostridium sp. Bl8_c79_39135_40079	39135	40079	+	Ferrichrome-binding periplasmic protein precursor (TC 3.A.1.14.3)
Clostridium sp. Bl8_c10	Clostridium sp. Bl8_c10_36924_36415	36924	36415	-	Ferritin-like protein 2
Clostridium sp. Bl8_c26	Clostridium sp. Bl8_c26_11490_11729	11490	11729	+	ferrous iron transport protein A
Clostridium sp. Bl8_c43	Clostridium sp. Bl8_c43_25012_24785	25012	24785	-	Ferrous iron transport protein A
Clostridium sp. Bl8_c160	Clostridium sp. Bl8_c160_13151_15097	13151	15097	+	Ferrous iron transport protein B
Clostridium sp. Bl8_c26	Clostridium sp. Bl8_c26_11733_13856	11733	13856	+	Ferrous iron transport protein B
Clostridium sp. Bl8_c43	Clostridium sp. Bl8_c43_24782_23007	24782	23007	-	Ferrous iron transport protein B
Clostridium sp. Bl8_c71	Clostridium sp. Bl8_c71_2790_4481	2790	4481	+	Fe-S oxidoreductase
Clostridium sp. Bl8_c25	Clostridium sp. Bl8_c25_8225_10276	8225	10276	+	Fe-S OXIDOREDUCTASE (1.8.-.-)
Clostridium sp. Bl8_c8	Clostridium sp. Bl8_c8_48157_49044,Clostridium sp. Bl8_c8_49048_49071,Clostridium sp. Bl8_c8_49071_50090	48157	50090	+	Fe-S OXIDOREDUCTASE (1.8.-.-)
Clostridium sp. Bl8_c61	Clostridium sp. Bl8_c61_26805_28085	26805	28085	+	Fe-S oxidoreductase, related to NifB/MoaA family with PDZ N-terminal domain
Clostridium sp. Bl8_c119	Clostridium sp. Bl8_c119_3731_3306	3731	3306	-	FHA domain protein
Clostridium sp. Bl8_c56	Clostridium sp. Bl8_c56_7421_5676	7421	5676	-	Fibronectin/fibrinogen-binding protein
Clostridium sp. Bl8_c22	Clostridium sp. Bl8_c22_1967_1467	1967	1467	-	FIG000233: metal-dependent hydrolase
Clostridium sp. Bl8_c30	Clostridium sp. Bl8_c30_14822_13938	14822	13938	-	FIG000506: Predicted P-loop-containing kinase
Clostridium sp. Bl8_c161	Clostridium sp. Bl8_c161_3932_4270	3932	4270	+	FIG000557: hypothetical protein co-occurring with RecR
Clostridium sp. Bl8_c63	Clostridium sp. Bl8_c63_12196_11549	12196	11549	-	FIG000605: protein co-occurring with transport systems (COG1739)
Clostridium sp. Bl8_c63	Clostridium sp. Bl8_c63_11261_10521	11261	10521	-	FIG000859: hypothetical protein
Clostridium sp. Bl8_c99	Clostridium sp. Bl8_c99_2291_3064	2291	3064	+	FIG001583: hypothetical protein, contains S4-like RNA binding domain
Clostridium sp. Bl8_c59	Clostridium sp. Bl8_c59_23086_24057	23086	24057	+	FIG001614: Membrane protein
Clostridium sp. Bl8_c56	Clostridium sp. Bl8_c56_3304_4272,Clostridium sp. Bl8_c56_4274_4417	3304	4417	+	FIG001721: Predicted N6-adenine-specific DNA methylase
Clostridium sp. Bl8_c64	Clostridium sp. Bl8_c64_19237_19587	19237	19587	+	FIG001802: Putative alkaline-shock protein
Clostridium sp. Bl8_c30	Clostridium sp. Bl8_c30_12599_11649	12599	11649	-	FIG001886: Cytoplasmic hypothetical protein
Clostridium sp. Bl8_c175	Clostridium sp. Bl8_c175_4005_4208	4005	4208	+	FIG001891: protein involved in chromosome partitioning
Clostridium sp. Bl8_c99	Clostridium sp. Bl8_c99_1532_2002	1532	2002	+	FIG001960: FtsZ-interacting protein related to cell division
Clostridium sp. Bl8_c24	Clostridium sp. Bl8_c24_40391_41752,Clostridium sp. Bl8_c24_41754_41936	40391	41936	+	FIG002344: Hydrolase (HAD superfamily)
Clostridium sp. Bl8_c30	Clostridium sp. Bl8_c30_13941_12604	13941	12604	-	FIG002813: LPPG:FO 2-phospho-L-lactate transferase like, CofD-like
Clostridium sp. Bl8_c176	Clostridium sp. Bl8_c176_3786_3992	3786	3992	+	FIG002958: hypothetical protein
Clostridium sp. Bl8_c64	Clostridium sp. Bl8_c64_3855_4130	3855	4130	+	FIG003307: hypothetical protein
Clostridium sp. Bl8_c57	Clostridium sp. Bl8_c57_65644_67773	65644	67773	+	FIG00441814: hypothetical protein
Clostridium sp. Bl8_c61	Clostridium sp. Bl8_c61_136_1134	136	1134	+	FIG004453: protein YceG like
Clostridium sp. Bl8_c22	Clostridium sp. Bl8_c22_40212_39919	40212	39919	-	FIG004454: RNA binding protein
Clostridium sp. Bl8_c135	Clostridium sp. Bl8_c135_3277_2855	3277	2855	-	FIG00512748: hypothetical protein
Clostridium sp. Bl8_c9	Clostridium sp. Bl8_c9_13027_12752	13027	12752	-	FIG00512767: hypothetical protein
Clostridium sp. Bl8_c2	Clostridium sp. Bl8_c2_4926_5879	4926	5879	+	FIG00513002: hypothetical protein
Clostridium sp. Bl8_c107	Clostridium sp. Bl8_c107_14989_14516	14989	14516	-	FIG00513216: hypothetical protein
Clostridium sp. Bl8_c18	Clostridium sp. Bl8_c18_16449_16802	16449	16802	+	FIG00513315: hypothetical protein
Clostridium sp. Bl8_c141	Clostridium sp. Bl8_c141_1973_3487	1973	3487	+	FIG00513340: hypothetical protein
Clostridium sp. Bl8_c53	Clostridium sp. Bl8_c53_16710_16123	16710	16123	-	FIG00513816: hypothetical protein
Clostridium sp. Bl8_c31	Clostridium sp. Bl8_c31_14337_14822	14337	14822	+	FIG00513998: hypothetical protein
Clostridium sp. Bl8_c85	Clostridium sp. Bl8_c85_2360_2686	2360	2686	+	FIG00514161: hypothetical protein
Clostridium sp. Bl8_c6	Clostridium sp. Bl8_c6_8198_10363	8198	10363	+	FIG00514251: hypothetical protein
Clostridium sp. Bl8_c45	Clostridium sp. Bl8_c45_1628_1101	1628	1101	-	FIG00514264: hypothetical protein
Clostridium sp. Bl8_c6	Clostridium sp. Bl8_c6_15864_17144	15864	17144	+	FIG00515172: hypothetical protein
Clostridium sp. Bl8_c38	Clostridium sp. Bl8_c38_19622_20665	19622	20665	+	FIG00515195: hypothetical protein
Clostridium sp. Bl8_c3	Clostridium sp. Bl8_c3_23166_22678	23166	22678	-	FIG00515291: hypothetical protein
Clostridium sp. Bl8_c127	Clostridium sp. Bl8_c127_1984_1361	1984	1361	-	FIG00515603: hypothetical protein
Clostridium sp. Bl8_c43	Clostridium sp. Bl8_c43_25672_26373	25672	26373	+	FIG00516201: hypothetical protein
Clostridium sp. Bl8_c86	Clostridium sp. Bl8_c86_27870_28412	27870	28412	+	FIG00516415: hypothetical protein
Clostridium sp. Bl8_c79	Clostridium sp. Bl8_c79_60910_61647	60910	61647	+	FIG00516591: hypothetical protein
Clostridium sp. Bl8_c115	Clostridium sp. Bl8_c115_9287_10363	9287	10363	+	FIG00516632: hypothetical protein
Clostridium sp. Bl8_c138	Clostridium sp. Bl8_c138_1645_2352	1645	2352	+	FIG00516904: hypothetical protein
Clostridium sp. Bl8_c12	Clostridium sp. Bl8_c12_58034_57036	58034	57036	-	FIG00517498: hypothetical protein
Clostridium sp. Bl8_c12	Clostridium sp. Bl8_c12_59491_58517	59491	58517	-	FIG00517498: hypothetical protein
Clostridium sp. Bl8_c17	Clostridium sp. Bl8_c17_3028_3909	3028	3909	+	FIG00518319: hypothetical protein
Clostridium sp. Bl8_c10	Clostridium sp. Bl8_c10_19416_20468	19416	20468	+	FIG00518477: hypothetical protein
Clostridium sp. Bl8_c10	Clostridium sp. Bl8_c10_12574_17496	12574	17496	+	FIG00518544: hypothetical protein
Clostridium sp. Bl8_c6	Clostridium sp. Bl8_c6_12687_13187	12687	13187	+	FIG00518860: hypothetical protein
Clostridium sp. Bl8_c55	Clostridium sp. Bl8_c55_10854_11861	10854	11861	+	FIG00518917: hypothetical protein
Clostridium sp. Bl8_c155	Clostridium sp. Bl8_c155_8402_8887	8402	8887	+	FIG00519076: hypothetical protein
Clostridium sp. Bl8_c6	Clostridium sp. Bl8_c6_17141_17836	17141	17836	+	FIG00519456: hypothetical protein
Clostridium sp. Bl8_c70	Clostridium sp. Bl8_c70_40811_39870	40811	39870	-	FIG00519491: hypothetical protein
Clostridium sp. Bl8_c46	Clostridium sp. Bl8_c46_34360_36933	34360	36933	+	FIG00519517: hypothetical protein
Clostridium sp. Bl8_c110	Clostridium sp. Bl8_c110_23609_23478	23609	23478	-	FIG00519620: hypothetical protein
Clostridium sp. Bl8_c31	Clostridium sp. Bl8_c31_44147_45406	44147	45406	+	FIG00519620: hypothetical protein
Clostridium sp. Bl8_c31	Clostridium sp. Bl8_c31_45519_45914	45519	45914	+	FIG00519620: hypothetical protein
Clostridium sp. Bl8_c1	Clostridium sp. Bl8_c1_20200_20940	20200	20940	+	FIG00519880: hypothetical protein
Clostridium sp. Bl8_c155	Clostridium sp. Bl8_c155_22871_23560	22871	23560	+	FIG00519969: hypothetical protein
Clostridium sp. Bl8_c12	Clostridium sp. Bl8_c12_54604_53903	54604	53903	-	FIG00520116: hypothetical protein
Clostridium sp. Bl8_c79	Clostridium sp. Bl8_c79_11573_11782	11573	11782	+	FIG00522097: hypothetical protein
Clostridium sp. Bl8_c88	Clostridium sp. Bl8_c88_2149_3168	2149	3168	+	FIG00522176: hypothetical protein
Clostridium sp. Bl8_c139	Clostridium sp. Bl8_c139_14958_14641	14958	14641	-	FIG00522193: hypothetical protein
Clostridium sp. Bl8_c151	Clostridium sp. Bl8_c151_2044_1637	2044	1637	-	FIG00522304: hypothetical protein
Clostridium sp. Bl8_c6	Clostridium sp. Bl8_c6_10459_10884	10459	10884	+	FIG00522781: hypothetical protein
Clostridium sp. Bl8_c90	Clostridium sp. Bl8_c90_5348_5905	5348	5905	+	FIG00523589: hypothetical protein
Clostridium sp. Bl8_c70	Clostridium sp. Bl8_c70_37249_35522	37249	35522	-	FIG00524085: hypothetical protein
Clostridium sp. Bl8_c106	Clostridium sp. Bl8_c106_1_2640	1	2640	+	FIG00524169: hypothetical protein
Clostridium sp. Bl8_c6	Clostridium sp. Bl8_c6_27557_29485	27557	29485	+	FIG00524169: hypothetical protein
Clostridium sp. Bl8_c6	Clostridium sp. Bl8_c6_29752_32268	29752	32268	+	FIG00524169: hypothetical protein
Clostridium sp. Bl8_c117	Clostridium sp. Bl8_c117_7486_7325	7486	7325	-	FIG00524570: hypothetical protein
Clostridium sp. Bl8_c45	Clostridium sp. Bl8_c45_33038_33151	33038	33151	+	FIG00524570: hypothetical protein
Clostridium sp. Bl8_c2	Clostridium sp. Bl8_c2_41097_43076	41097	43076	+	FIG00525182: hypothetical protein
Clostridium sp. Bl8_c55	Clostridium sp. Bl8_c55_9581_10870	9581	10870	+	FIG00525303: hypothetical protein
Clostridium sp. Bl8_c110	Clostridium sp. Bl8_c110_17123_15960	17123	15960	-	FIG00530598: hypothetical protein
Clostridium sp. Bl8_c7	Clostridium sp. Bl8_c7_18156_16981	18156	16981	-	FIG00531364: hypothetical protein
Clostridium sp. Bl8_c13	Clostridium sp. Bl8_c13_6897_6622	6897	6622	-	FIG00531621: hypothetical protein
Clostridium sp. Bl8_c134	Clostridium sp. Bl8_c134_5467_4448	5467	4448	-	FIG00532198: hypothetical protein
Clostridium sp. Bl8_c94	Clostridium sp. Bl8_c94_32147_31314	32147	31314	-	FIG00534343: hypothetical protein
Clostridium sp. Bl8_c57	Clostridium sp. Bl8_c57_13122_14477	13122	14477	+	FIG00588672: hypothetical protein
Clostridium sp. Bl8_c3	Clostridium sp. Bl8_c3_7394_8071	7394	8071	+	FIG00623394: hypothetical protein
Clostridium sp. Bl8_c82	Clostridium sp. Bl8_c82_49598_50437	49598	50437	+	FIG00630629: hypothetical protein
Clostridium sp. Bl8_c62	Clostridium sp. Bl8_c62_835_1536	835	1536	+	FIG00648575: hypothetical protein
Clostridium sp. Bl8_c26	Clostridium sp. Bl8_c26_24973_25674	24973	25674	+	FIG00671589: hypothetical protein
Clostridium sp. Bl8_c54	Clostridium sp. Bl8_c54_9981_10226	9981	10226	+	FIG00675648: hypothetical protein
Clostridium sp. Bl8_c64	Clostridium sp. Bl8_c64_27810_26572	27810	26572	-	FIG007079: UPF0348 protein family
Clostridium sp. Bl8_c48	Clostridium sp. Bl8_c48_39468_39764	39468	39764	+	FIG007421: forespore shell protein
Clostridium sp. Bl8_c24	Clostridium sp. Bl8_c24_31497_31772	31497	31772	+	FIG007697: hypothetical protein
Clostridium sp. Bl8_c24	Clostridium sp. Bl8_c24_30045_31334	30045	31334	+	FIG007959: peptidase, M16 family
Clostridium sp. Bl8_c89	Clostridium sp. Bl8_c89_18116_17718	18116	17718	-	FIG00895125: hypothetical protein
Clostridium sp. Bl8_c30	Clostridium sp. Bl8_c30_11645_10344	11645	10344	-	FIG009439: Cytosolic protein containing multiple CBS domains
Clostridium sp. Bl8_c126	Clostridium sp. Bl8_c126_56465_54903	56465	54903	-	FIG01032327: hypothetical protein
Clostridium sp. Bl8_c67	Clostridium sp. Bl8_c67_56088_55288	56088	55288	-	FIG01032461: hypothetical protein
Clostridium sp. Bl8_c67	Clostridium sp. Bl8_c67_55225_54650	55225	54650	-	FIG01032596: hypothetical protein
Clostridium sp. Bl8_c6	Clostridium sp. Bl8_c6_84391_84882	84391	84882	+	FIG011178: rRNA methylase
Clostridium sp. Bl8_c6	Clostridium sp. Bl8_c6_79572_80471	79572	80471	+	FIG01165827: hypothetical protein
Clostridium sp. Bl8_c29	Clostridium sp. Bl8_c29_3192_3563	3192	3563	+	FIG01179327: hypothetical protein
Clostridium sp. Bl8_c61	Clostridium sp. Bl8_c61_14031_14246	14031	14246	+	FIG011856: hypothetical protein
Clostridium sp. Bl8_c61	Clostridium sp. Bl8_c61_1165_1848	1165	1848	+	FIG011945: O-methyltransferase family protein
Clostridium sp. Bl8_c101	Clostridium sp. Bl8_c101_35260_34766	35260	34766	-	FIG01241730: hypothetical protein
Clostridium sp. Bl8_c6	Clostridium sp. Bl8_c6_11038_11463	11038	11463	+	FIG01249700: hypothetical protein
Clostridium sp. Bl8_c6	Clostridium sp. Bl8_c6_17858_20482	17858	20482	+	FIG01253051: hypothetical protein
Clostridium sp. Bl8_c126	Clostridium sp. Bl8_c126_7930_7232	7930	7232	-	FIG013354: hypothetical protein
Clostridium sp. Bl8_c161	Clostridium sp. Bl8_c161_5016_5297	5016	5297	+	FIG015094: hypothetical protein
Clostridium sp. Bl8_c59	Clostridium sp. Bl8_c59_22367_23065	22367	23065	+	FIG015373: Membrane protein
Clostridium sp. Bl8_c22	Clostridium sp. Bl8_c22_45331_44627	45331	44627	-	FIG017108: hypothetical protein
Clostridium sp. Bl8_c124	Clostridium sp. Bl8_c124_15052_16002	15052	16002	+	FIG022979: MoxR-like ATPases
Clostridium sp. Bl8_c8	Clostridium sp. Bl8_c8_43174_42224	43174	42224	-	FIG022979: MoxR-like ATPases
Clostridium sp. Bl8_c135	Clostridium sp. Bl8_c135_19057_19278,Clostridium sp. Bl8_c135_19280_19402	19057	19402	+	FIG025307: hypothetical protein
Clostridium sp. Bl8_c12	Clostridium sp. Bl8_c12_25426_25037	25426	25037	-	FIG039061: hypothetical protein related to heme utilization
Clostridium sp. Bl8_c21	Clostridium sp. Bl8_c21_17845_18654	17845	18654	+	FIG042796: Hypothetical protein
Clostridium sp. Bl8_c126	Clostridium sp. Bl8_c126_29888_28890	29888	28890	-	FIG069887: hypothetical protein
Clostridium sp. Bl8_c75	Clostridium sp. Bl8_c75_9625_10128	9625	10128	+	FIG072699: hypothetical protein
Clostridium sp. Bl8_c22	Clostridium sp. Bl8_c22_47159_45309	47159	45309	-	FIG092679: Fe-S oxidoreductase
Clostridium sp. Bl8_c136	Clostridium sp. Bl8_c136_10154_11698	10154	11698	+	FIG099352: hypothetical protein
Clostridium sp. Bl8_c22	Clostridium sp. Bl8_c22_42683_42351	42683	42351	-	FIG139598: Potential ribosomal protein
Clostridium sp. Bl8_c24	Clostridium sp. Bl8_c24_24291_25250	24291	25250	+	FIG146085: 3'-to-5' oligoribonuclease A, Bacillus type
Clostridium sp. Bl8_c162	Clostridium sp. Bl8_c162_153_626	153	626	+	FIG173306: hypothetical protein
Clostridium sp. Bl8_c64	Clostridium sp. Bl8_c64_26145_24970	26145	24970	-	FIGfam003972: membrane protein
Clostridium sp. Bl8_c56	Clostridium sp. Bl8_c56_10808_11464	10808	11464	+	fimbrial assembly protein PilC
Clostridium sp. Bl8_c18	Clostridium sp. Bl8_c18_33381_33806	33381	33806	+	Flagellar assembly factor FliW
Clostridium sp. Bl8_c34	Clostridium sp. Bl8_c34_5600_6346	5600	6346	+	Flagellar assembly protein FliH
Clostridium sp. Bl8_c34	Clostridium sp. Bl8_c34_1862_2263	1862	2263	+	Flagellar basal-body rod protein FlgB
Clostridium sp. Bl8_c34	Clostridium sp. Bl8_c34_2266_2697	2266	2697	+	Flagellar basal-body rod protein FlgC
Clostridium sp. Bl8_c34	Clostridium sp. Bl8_c34_23479_24267	23479	24267	+	Flagellar basal-body rod protein FlgF
Clostridium sp. Bl8_c34	Clostridium sp. Bl8_c34_24284_25066	24284	25066	+	Flagellar basal-body rod protein FlgG
Clostridium sp. Bl8_c34	Clostridium sp. Bl8_c34_17258_19321	17258	19321	+	Flagellar biosynthesis protein FlhA
Clostridium sp. Bl8_c34	Clostridium sp. Bl8_c34_15517_17208	15517	17208	+	Flagellar biosynthesis protein FlhB
Clostridium sp. Bl8_c34	Clostridium sp. Bl8_c34_19321_20391	19321	20391	+	Flagellar biosynthesis protein FlhF
Clostridium sp. Bl8_c34	Clostridium sp. Bl8_c34_167_1003	167	1003	+	Flagellar biosynthesis protein FliC
Clostridium sp. Bl8_c34	Clostridium sp. Bl8_c34_13427_13837	13427	13837	+	Flagellar biosynthesis protein FliL
Clostridium sp. Bl8_c34	Clostridium sp. Bl8_c34_14264_15073	14264	15073	+	Flagellar biosynthesis protein FliP
Clostridium sp. Bl8_c34	Clostridium sp. Bl8_c34_15086_15355	15086	15355	+	Flagellar biosynthesis protein FliQ
Clostridium sp. Bl8_c18	Clostridium sp. Bl8_c18_34434_34823	34434	34823	+	Flagellar biosynthesis protein FliS
Clostridium sp. Bl8_c34	Clostridium sp. Bl8_c34_13846_14250	13846	14250	+	Flagellar biosynthesis protein FliZ
Clostridium sp. Bl8_c17	Clostridium sp. Bl8_c17_11532_11266	11532	11266	-	Flagellar biosynthesis related protein
Clostridium sp. Bl8_c34	Clostridium sp. Bl8_c34_10387_11421	10387	11421	+	Flagellar hook protein FlgE
Clostridium sp. Bl8_c18	Clostridium sp. Bl8_c18_30747_32432	30747	32432	+	Flagellar hook-associated protein FlgK
Clostridium sp. Bl8_c18	Clostridium sp. Bl8_c18_32447_33367	32447	33367	+	Flagellar hook-associated protein FlgL
Clostridium sp. Bl8_c18	Clostridium sp. Bl8_c18_34842_36392	34842	36392	+	Flagellar hook-associated protein FliD
Clostridium sp. Bl8_c34	Clostridium sp. Bl8_c34_2708_3016	2708	3016	+	Flagellar hook-basal body complex protein FliE
Clostridium sp. Bl8_c34	Clostridium sp. Bl8_c34_8187_9632	8187	9632	+	Flagellar hook-length control protein FliK
Clostridium sp. Bl8_c122	Clostridium sp. Bl8_c122_4565_4344,Clostridium sp. Bl8_c122_4337_4185,Clostridium sp. Bl8_c122_4183_3773	4565	3773	-	Flagellar motor rotation protein MotA
Clostridium sp. Bl8_c34	Clostridium sp. Bl8_c34_11786_12613	11786	12613	+	Flagellar motor rotation protein MotA
Clostridium sp. Bl8_c67	Clostridium sp. Bl8_c67_70026_69241	70026	69241	-	Flagellar motor rotation protein MotA
Clostridium sp. Bl8_c122	Clostridium sp. Bl8_c122_3770_2997	3770	2997	-	Flagellar motor rotation protein MotB
Clostridium sp. Bl8_c34	Clostridium sp. Bl8_c34_12606_13322	12606	13322	+	Flagellar motor rotation protein MotB
Clostridium sp. Bl8_c67	Clostridium sp. Bl8_c67_69228_68467	69228	68467	-	Flagellar motor rotation protein MotB
Clostridium sp. Bl8_c34	Clostridium sp. Bl8_c34_4603_5616	4603	5616	+	Flagellar motor switch protein FliG
Clostridium sp. Bl8_c18	Clostridium sp. Bl8_c18_27657_28652	27657	28652	+	Flagellar motor switch protein FliM
Clostridium sp. Bl8_c18	Clostridium sp. Bl8_c18_28645_29784	28645	29784	+	Flagellar motor switch protein FliN
Clostridium sp. Bl8_c34	Clostridium sp. Bl8_c34_3032_4534	3032	4534	+	Flagellar M-ring protein FliF
Clostridium sp. Bl8_c34	Clostridium sp. Bl8_c34_21264_21917	21264	21917	+	flagellar protein
Clostridium sp. Bl8_c34	Clostridium sp. Bl8_c34_11602_11793	11602	11793	+	Flagellar protein FlbD
Clostridium sp. Bl8_c34	Clostridium sp. Bl8_c34_7744_8091,Clostridium sp. Bl8_c34_8093_8182	7744	8182	+	Flagellar protein FliJ
Clostridium sp. Bl8_c34	Clostridium sp. Bl8_c34_20385_21254	20385	21254	+	Flagellar synthesis regulator FleN
Clostridium sp. Bl8_c18	Clostridium sp. Bl8_c18_34044_34403	34044	34403	+	flagellin
Clostridium sp. Bl8_c18	Clostridium sp. Bl8_c18_37003_37836	37003	37836	+	Flagellin protein FlaA
Clostridium sp. Bl8_c18	Clostridium sp. Bl8_c18_37917_38753	37917	38753	+	Flagellin protein FlaA
Clostridium sp. Bl8_c34	Clostridium sp. Bl8_c34_6414_7724	6414	7724	+	Flagellum-specific ATP synthase FliI
Clostridium sp. Bl8_c100	Clostridium sp. Bl8_c100_22897_23370	22897	23370	+	flavodoxin
Clostridium sp. Bl8_c51	Clostridium sp. Bl8_c51_15902_15771	15902	15771	-	Flavodoxin
Clostridium sp. Bl8_c76	Clostridium sp. Bl8_c76_10311_10772	10311	10772	+	Flavodoxin
Clostridium sp. Bl8_c88	Clostridium sp. Bl8_c88_29744_30121	29744	30121	+	Flavodoxin
Clostridium sp. Bl8_c51	Clostridium sp. Bl8_c51_1500_295	1500	295	-	Flavoprotein
Clostridium sp. Bl8_c52	Clostridium sp. Bl8_c52_30999_31502	30999	31502	+	Flavoredoxin
Clostridium sp. Bl8_c6	Clostridium sp. Bl8_c6_5167_4556	5167	4556	-	Flavoredoxin
Clostridium sp. Bl8_c37	Clostridium sp. Bl8_c37_2115_958	2115	958	-	fliB domain protein
Clostridium sp. Bl8_c70	Clostridium sp. Bl8_c70_43736_42960	43736	42960	-	Flp pilus assembly protein RcpC/CpaB
Clostridium sp. Bl8_c67	Clostridium sp. Bl8_c67_52790_52191	52790	52191	-	FMN-dependent NADH-azoreductase
Clostridium sp. Bl8_c188	Clostridium sp. Bl8_c188_853_1605	853	1605	+	Foldase protein PrsA precursor (EC 5.2.1.8)
Clostridium sp. Bl8_c48	Clostridium sp. Bl8_c48_32580_33581	32580	33581	+	Foldase protein PrsA precursor (EC 5.2.1.8)
Clostridium sp. Bl8_c125	Clostridium sp. Bl8_c125_10492_9998	10492	9998	-	forespore-specific lipoprotein
Clostridium sp. Bl8_c88	Clostridium sp. Bl8_c88_4144_6834	4144	6834	+	Formate dehydrogenase-O, major subunit (EC 1.2.1.2)
Clostridium sp. Bl8_c2	Clostridium sp. Bl8_c2_46601_47455	46601	47455	+	Formate efflux transporter (TC 2.A.44 family)
Clostridium sp. Bl8_c43	Clostridium sp. Bl8_c43_75615_76382	75615	76382	+	formate/nitrite family of transporter
Clostridium sp. Bl8_c142	Clostridium sp. Bl8_c142_3253_4923	3253	4923	+	Formate--tetrahydrofolate ligase (EC 6.3.4.3)
Clostridium sp. Bl8_c57	Clostridium sp. Bl8_c57_53265_54284	53265	54284	+	Formiminoglutamase (EC 3.5.3.8)
Clostridium sp. Bl8_c58	Clostridium sp. Bl8_c58_8614_9249	8614	9249	+	Formiminotetrahydrofolate cyclodeaminase (EC 4.3.1.4)
Clostridium sp. Bl8_c12	Clostridium sp. Bl8_c12_39408_38128	39408	38128	-	Fragment flavodoxin oxidoreductase
Clostridium sp. Bl8_c68	Clostridium sp. Bl8_c68_33032_34309	33032	34309	+	Fragment flavodoxin oxidoreductase
Clostridium sp. Bl8_c2	Clostridium sp. Bl8_c2_32828_30837	32828	30837	-	Fructose-1,6-bisphosphatase, Bacillus type (EC 3.1.3.11)
Clostridium sp. Bl8_c17	Clostridium sp. Bl8_c17_3_758	3	758	+	Fructose-bisphosphate aldolase class II (EC 4.1.2.13)
Clostridium sp. Bl8_c8	Clostridium sp. Bl8_c8_62889_63254	62889	63254	+	Fructose-bisphosphate aldolase class II (EC 4.1.2.13)
Clostridium sp. Bl8_c100	Clostridium sp. Bl8_c100_18237_17905	18237	17905	-	Fructoselysine 6-phosphate deglycase (EC 3.5.-.-)
Clostridium sp. Bl8_c100	Clostridium sp. Bl8_c100_18929_18285	18929	18285	-	Fructoselysine 6-phosphate deglycase (EC 3.5.-.-)
Clostridium sp. Bl8_c100	Clostridium sp. Bl8_c100_16576_15791	16576	15791	-	Fructoselysine kinase (EC 2.7.1.-)
Clostridium sp. Bl8_c84	Clostridium sp. Bl8_c84_31422_32264	31422	32264	+	Fumarate hydratase class I, aerobic (EC 4.2.1.2); L(+)-tartrate dehydratase alpha subunit (EC 4.2.1.32)
Clostridium sp. Bl8_c84	Clostridium sp. Bl8_c84_32290_32847	32290	32847	+	Fumarate hydratase class I, aerobic (EC 4.2.1.2); L(+)-tartrate dehydratase beta subunit (EC 4.2.1.32)
Clostridium sp. Bl8_c131	Clostridium sp. Bl8_c131_1801_2664	1801	2664	+	Fumarylacetoacetate hydrolase family protein
Clostridium sp. Bl8_c69	Clostridium sp. Bl8_c69_19097_17838	19097	17838	-	Fusion HD-GYP domain and HD-hydrolase domain
Clostridium sp. Bl8_c165	Clostridium sp. Bl8_c165_5922_5425	5922	5425	-	GAF domain protein; CDS_ID OB2202
Clostridium sp. Bl8_c1	Clostridium sp. Bl8_c1_12586_13344	12586	13344	+	GCN5-related N-acetyltransferase
Clostridium sp. Bl8_c1	Clostridium sp. Bl8_c1_30574_31104	30574	31104	+	GCN5-related N-acetyltransferase
Clostridium sp. Bl8_c1	Clostridium sp. Bl8_c1_41203_41667	41203	41667	+	GCN5-related N-acetyltransferase
Clostridium sp. Bl8_c1	Clostridium sp. Bl8_c1_45769_46320	45769	46320	+	GCN5-related N-acetyltransferase
Clostridium sp. Bl8_c18	Clostridium sp. Bl8_c18_76026_76592	76026	76592	+	GCN5-related N-acetyltransferase
Clostridium sp. Bl8_c19	Clostridium sp. Bl8_c19_1153_266	1153	266	-	GCN5-related N-acetyltransferase
Clostridium sp. Bl8_c28	Clostridium sp. Bl8_c28_24800_24390	24800	24390	-	GCN5-related N-acetyltransferase
Clostridium sp. Bl8_c28	Clostridium sp. Bl8_c28_51479_52279	51479	52279	+	GCN5-related N-acetyltransferase
Clostridium sp. Bl8_c32	Clostridium sp. Bl8_c32_12327_12770	12327	12770	+	GCN5-related N-acetyltransferase
Clostridium sp. Bl8_c32	Clostridium sp. Bl8_c32_20158_21045	20158	21045	+	GCN5-related N-acetyltransferase
Clostridium sp. Bl8_c32	Clostridium sp. Bl8_c32_29705_30001	29705	30001	+	GCN5-related N-acetyltransferase
Clostridium sp. Bl8_c50	Clostridium sp. Bl8_c50_8263_7769	8263	7769	-	GCN5-related N-acetyltransferase
Clostridium sp. Bl8_c50	Clostridium sp. Bl8_c50_12449_12946	12449	12946	+	GCN5-related N-acetyltransferase
Clostridium sp. Bl8_c79	Clostridium sp. Bl8_c79_825_1619	825	1619	+	GCN5-related N-acetyltransferase
Clostridium sp. Bl8_c81	Clostridium sp. Bl8_c81_16888_17421	16888	17421	+	GCN5-related N-acetyltransferase
Clostridium sp. Bl8_c81	Clostridium sp. Bl8_c81_18050_18256	18050	18256	+	GCN5-related N-acetyltransferase
Clostridium sp. Bl8_c82	Clostridium sp. Bl8_c82_61371_61877	61371	61877	+	GCN5-related N-acetyltransferase
Clostridium sp. Bl8_c83	Clostridium sp. Bl8_c83_9109_9627	9109	9627	+	GCN5-related N-acetyltransferase
Clostridium sp. Bl8_c88	Clostridium sp. Bl8_c88_15170_15604	15170	15604	+	GCN5-related N-acetyltransferase
Clostridium sp. Bl8_c4	Clostridium sp. Bl8_c4_41982_42917	41982	42917	+	GDP-L-fucose synthetase (EC 1.1.1.271)
Clostridium sp. Bl8_c4	Clostridium sp. Bl8_c4_40875_41963	40875	41963	+	GDP-mannose 4,6-dehydratase (EC 4.2.1.47)
Clostridium sp. Bl8_c68	Clostridium sp. Bl8_c68_9294_9713,Clostridium sp. Bl8_c68_9717_9740,Clostridium sp. Bl8_c68_9744_9758,Clostridium sp. Bl8_c68_9760_10161	9294	10161	+	geranyltranstransferase
Clostridium sp. Bl8_c37	Clostridium sp. Bl8_c37_10445_11653	10445	11653	+	GGDEF domain protein
Clostridium sp. Bl8_c59	Clostridium sp. Bl8_c59_29101_28412	29101	28412	-	GGDEF domain protein
Clostridium sp. Bl8_c80	Clostridium sp. Bl8_c80_26831_25680	26831	25680	-	GGDEF domain protein
Clostridium sp. Bl8_c94	Clostridium sp. Bl8_c94_4431_5684	4431	5684	+	GGDEF domain protein, putative
Clostridium sp. Bl8_c94	Clostridium sp. Bl8_c94_5702_6802	5702	6802	+	GGDEF domain protein, putative
Clostridium sp. Bl8_c85	Clostridium sp. Bl8_c85_5058_3088	5058	3088	-	GGDEF:Response regulator receiver
Clostridium sp. Bl8_c14	Clostridium sp. Bl8_c14_34941_34000	34941	34000	-	Glucokinase (EC 2.7.1.2)
Clostridium sp. Bl8_c45	Clostridium sp. Bl8_c45_20272_19613	20272	19613	-	Glucosamine-1-phosphate N-acetyltransferase (EC 2.3.1.157)
Clostridium sp. Bl8_c28	Clostridium sp. Bl8_c28_46881_46153	46881	46153	-	Glucosamine-6-phosphate deaminase (EC 3.5.99.6)
Clostridium sp. Bl8_c3	Clostridium sp. Bl8_c3_17843_19669	17843	19669	+	Glucosamine--fructose-6-phosphate aminotransferase [isomerizing] (EC 2.6.1.16)
Clostridium sp. Bl8_c41	Clostridium sp. Bl8_c41_8052_9251	8052	9251	+	Glucose-1-phosphate adenylyltransferase (EC 2.7.7.27)
Clostridium sp. Bl8_c4	Clostridium sp. Bl8_c4_26122_26985	26122	26985	+	Glucose-1-phosphate thymidylyltransferase (EC 2.7.7.24)
Clostridium sp. Bl8_c60	Clostridium sp. Bl8_c60_9964_10584,Clostridium sp. Bl8_c60_10584_11318	9964	11318	+	Glucose-6-phosphate isomerase (EC 5.3.1.9)
Clostridium sp. Bl8_c58	Clostridium sp. Bl8_c58_6435_7331	6435	7331	+	Glutamate formiminotransferase (EC 2.1.2.5) @ Glutamate formyltransferase
Clostridium sp. Bl8_c87	Clostridium sp. Bl8_c87_13413_13294,Clostridium sp. Bl8_c87_13292_12639	13413	12639	-	Glutamate racemase (EC 5.1.1.3)
Clostridium sp. Bl8_c2	Clostridium sp. Bl8_c2_73656_75041	73656	75041	+	Glutamate synthase [NADPH] large chain (EC 1.4.1.13)
Clostridium sp. Bl8_c25	Clostridium sp. Bl8_c25_16668_15385	16668	15385	-	Glutamate-1-semialdehyde aminotransferase (EC 5.4.3.8)
Clostridium sp. Bl8_c132	Clostridium sp. Bl8_c132_12644_12955	12644	12955	+	Glutamate-rich protein grpB
Clostridium sp. Bl8_c71	Clostridium sp. Bl8_c71_25402_26316	25402	26316	+	Glutaminase (EC 3.5.1.2)
Clostridium sp. Bl8_c81	Clostridium sp. Bl8_c81_25437_25922	25437	25922	+	glutamine amidotransferase I domain protein( EC:2.4.2.- )
Clostridium sp. Bl8_c33	Clostridium sp. Bl8_c33_39230_40660	39230	40660	+	Glutamine synthetase type I (EC 6.3.1.2)
Clostridium sp. Bl8_c16	Clostridium sp. Bl8_c16_4943_6601,Clostridium sp. Bl8_c16_6603_6836	4943	6836	+	Glutamine synthetase, clostridia type (EC 6.3.1.2)
Clostridium sp. Bl8_c100	Clostridium sp. Bl8_c100_2424_739	2424	739	-	Glutaminyl-tRNA synthetase (EC 6.1.1.18)
Clostridium sp. Bl8_c87	Clostridium sp. Bl8_c87_34471_32807	34471	32807	-	Glutaminyl-tRNA synthetase (EC 6.1.1.18)
Clostridium sp. Bl8_c25	Clostridium sp. Bl8_c25_17940_16705	17940	16705	-	Glutamyl-tRNA reductase (EC 1.2.1.70)
Clostridium sp. Bl8_c43	Clostridium sp. Bl8_c43_45501_44050	45501	44050	-	Glutamyl-tRNA synthetase (EC 6.1.1.17) @ Glutamyl-tRNA(Gln) synthetase (EC 6.1.1.24)
Clostridium sp. Bl8_c88	Clostridium sp. Bl8_c88_7682_8152,Clostridium sp. Bl8_c88_8156_9343	7682	9343	+	Glutamyl-tRNA synthetase bacterial/mitochondrial
Clostridium sp. Bl8_c57	Clostridium sp. Bl8_c57_4051_3821	4051	3821	-	Glutaredoxin
Clostridium sp. Bl8_c28	Clostridium sp. Bl8_c28_10324_10067	10324	10067	-	Glutaredoxin and related proteins
Clostridium sp. Bl8_c28	Clostridium sp. Bl8_c28_11334_10789	11334	10789	-	Glutathione peroxidase family protein
Clostridium sp. Bl8_c76	Clostridium sp. Bl8_c76_11266_11367,Clostridium sp. Bl8_c76_11371_11748	11266	11748	+	Glutathione peroxidase family protein
Clostridium sp. Bl8_c28	Clostridium sp. Bl8_c28_29464_28328	29464	28328	-	Glycerate kinase (EC 2.7.1.31)
Clostridium sp. Bl8_c76	Clostridium sp. Bl8_c76_36277_37773	36277	37773	+	Glycerol kinase (EC 2.7.1.30)
Clostridium sp. Bl8_c76	Clostridium sp. Bl8_c76_37797_38501	37797	38501	+	Glycerol uptake facilitator protein
Clostridium sp. Bl8_c29	Clostridium sp. Bl8_c29_3620_4165	3620	4165	+	Glycerol uptake operon antiterminator regulatory protein
Clostridium sp. Bl8_c11	Clostridium sp. Bl8_c11_3671_4990	3671	4990	+	Glycerol-3-phosphate ABC transporter, periplasmic glycerol-3-phosphate-binding protein (TC 3.A.1.1.3)
Clostridium sp. Bl8_c163	Clostridium sp. Bl8_c163_7634_9028	7634	9028	+	Glycerol-3-phosphate dehydrogenase (EC 1.1.5.3)
Clostridium sp. Bl8_c29	Clostridium sp. Bl8_c29_371_1804	371	1804	+	Glycerol-3-phosphate dehydrogenase (EC 1.1.5.3)
Clostridium sp. Bl8_c38	Clostridium sp. Bl8_c38_6934_7896	6934	7896	+	Glycerol-3-phosphate dehydrogenase [NAD(P)+] (EC 1.1.1.94)
Clostridium sp. Bl8_c61	Clostridium sp. Bl8_c61_29485_30492	29485	30492	+	Glycerol-3-phosphate dehydrogenase [NAD(P)+] (EC 1.1.1.94)
Clostridium sp. Bl8_c70	Clostridium sp. Bl8_c70_71651_72388	71651	72388	+	Glycerophosphoryl diester phosphodiesterase (EC 3.1.4.46)
Clostridium sp. Bl8_c166	Clostridium sp. Bl8_c166_5784_4615,Clostridium sp. Bl8_c166_4613_4287	5784	4287	-	Glycine betaine transporter OpuD
Clostridium sp. Bl8_c8	Clostridium sp. Bl8_c8_33853_32567	33853	32567	-	Glycine reductase component B beta subunit (EC 1.21.4.2) / Glycine reductase component B alpha subunit (EC 1.21.4.2)
Clostridium sp. Bl8_c8	Clostridium sp. Bl8_c8_31950_30907,Clostridium sp. Bl8_c8_30903_30646	31950	30646	-	Glycine reductase component B gamma subunit (EC 1.21.4.2) @ selenocysteine-containing
Clostridium sp. Bl8_c8	Clostridium sp. Bl8_c8_30452_28914	30452	28914	-	Glycine/sarcosine/betaine reductase component C chain 1
Clostridium sp. Bl8_c8	Clostridium sp. Bl8_c8_28769_27606	28769	27606	-	Glycine/sarcosine/betaine reductase component C chain 2
Clostridium sp. Bl8_c8	Clostridium sp. Bl8_c8_32512_32390,Clostridium sp. Bl8_c8_32386_32045	32512	32045	-	Glycine/sarcosine/betaine reductase protein A @ selenocysteine-containing
Clostridium sp. Bl8_c41	Clostridium sp. Bl8_c41_9289_10404	9289	10404	+	Glycogen biosynthesis protein GlgD, glucose-1-phosphate adenylyltransferase family
Clostridium sp. Bl8_c41	Clostridium sp. Bl8_c41_11969_14404	11969	14404	+	Glycogen phosphorylase (EC 2.4.1.1)
Clostridium sp. Bl8_c41	Clostridium sp. Bl8_c41_10424_11857	10424	11857	+	Glycogen synthase, ADP-glucose transglucosylase (EC 2.4.1.21)
Clostridium sp. Bl8_c58	Clostridium sp. Bl8_c58_2508_3602	2508	3602	+	glycosyl transferase( EC:2.4.1.- )
Clostridium sp. Bl8_c20	Clostridium sp. Bl8_c20_14771_15676	14771	15676	+	Glycosyl transferase, family 2
Clostridium sp. Bl8_c7	Clostridium sp. Bl8_c7_2402_3805	2402	3805	+	Glycosyl transferase, family 2:Fungal chitin synthase
Clostridium sp. Bl8_c102	Clostridium sp. Bl8_c102_17071_15824	17071	15824	-	glycosyl transferase, family 28
Clostridium sp. Bl8_c6	Clostridium sp. Bl8_c6_90392_91378	90392	91378	+	glycosyl transferase, group 1
Clostridium sp. Bl8_c114	Clostridium sp. Bl8_c114_5080_5214	5080	5214	+	Glycosyl transferase, group 2 family protein
Clostridium sp. Bl8_c114	Clostridium sp. Bl8_c114_5533_6213	5533	6213	+	Glycosyl transferase, group 2 family protein
Clostridium sp. Bl8_c140	Clostridium sp. Bl8_c140_1867_2439	1867	2439	+	Glycosyl transferase, group 2 family protein
Clostridium sp. Bl8_c140	Clostridium sp. Bl8_c140_2411_2947	2411	2947	+	Glycosyl transferase, group 2 family protein
Clostridium sp. Bl8_c140	Clostridium sp. Bl8_c140_3009_4085	3009	4085	+	Glycosyl transferase, group 2 family protein
Clostridium sp. Bl8_c136	Clostridium sp. Bl8_c136_16741_15608	16741	15608	-	Glycosyltransferase
Clostridium sp. Bl8_c136	Clostridium sp. Bl8_c136_21305_20178	21305	20178	-	Glycosyltransferase
Clostridium sp. Bl8_c20	Clostridium sp. Bl8_c20_79_993	79	993	+	Glycosyltransferase
Clostridium sp. Bl8_c21	Clostridium sp. Bl8_c21_19475_20416	19475	20416	+	Glycosyltransferase
Clostridium sp. Bl8_c4	Clostridium sp. Bl8_c4_45308_45514	45308	45514	+	Glycosyltransferase
Clostridium sp. Bl8_c4	Clostridium sp. Bl8_c4_37961_38476	37961	38476	+	Glycosyltransferase (EC 2.4.1.-)
Clostridium sp. Bl8_c4	Clostridium sp. Bl8_c4_38590_39831	38590	39831	+	Glycosyltransferase (EC 2.4.1.-)
Clostridium sp. Bl8_c132	Clostridium sp. Bl8_c132_20394_21425	20394	21425	+	Glycosyltransferase involved in cell wall biogenesis (EC 2.4.-.- )
Clostridium sp. Bl8_c59	Clostridium sp. Bl8_c59_32395_33588	32395	33588	+	Glycosyltransferase LafA, responsible for the formation of Glc-DAG
Clostridium sp. Bl8_c97	Clostridium sp. Bl8_c97_20368_19202	20368	19202	-	Glycosyltransferase LafA, responsible for the formation of Glc-DAG
Clostridium sp. Bl8_c199	Clostridium sp. Bl8_c199_5136_3745	5136	3745	-	Glycyl-tRNA synthetase (EC 6.1.1.14)
Clostridium sp. Bl8_c113	Clostridium sp. Bl8_c113_292_678	292	678	+	Glyoxalase family protein
Clostridium sp. Bl8_c32	Clostridium sp. Bl8_c32_1336_1698	1336	1698	+	Glyoxalase family protein
Clostridium sp. Bl8_c111	Clostridium sp. Bl8_c111_5054_5827	5054	5827	+	Glyoxylate reductase (EC 1.1.1.79) / Hydroxypyruvate reductase (EC 1.1.1.81) / 2-ketoaldonate reductase, broad specificity (EC 1.1.1.215) (EC 1.1.1.-)
Clostridium sp. Bl8_c60	Clostridium sp. Bl8_c60_3051_4580	3051	4580	+	GMP synthase [glutamine-hydrolyzing] (EC 6.3.5.2)
Clostridium sp. Bl8_c15	Clostridium sp. Bl8_c15_17723_18292	17723	18292	+	GNAT family acetyltransferase BA3472
Clostridium sp. Bl8_c28	Clostridium sp. Bl8_c28_23523_22936	23523	22936	-	GNAT family acetyltransferase Bsu1853 (YoaA)
Clostridium sp. Bl8_c8	Clostridium sp. Bl8_c8_35677_35300	35677	35300	-	GrdX protein
Clostridium sp. Bl8_c28	Clostridium sp. Bl8_c28_18952_17936	18952	17936	-	group-specific protein
Clostridium sp. Bl8_c17	Clostridium sp. Bl8_c17_9114_8314	9114	8314	-	GTP pyrophosphokinase (EC 2.7.6.5)
Clostridium sp. Bl8_c85	Clostridium sp. Bl8_c85_1477_2358	1477	2358	+	GTP pyrophosphokinase (EC 2.7.6.5)
Clostridium sp. Bl8_c52	Clostridium sp. Bl8_c52_5799_8006	5799	8006	+	GTP pyrophosphokinase (EC 2.7.6.5), (p)ppGpp synthetase I
Clostridium sp. Bl8_c75	Clostridium sp. Bl8_c75_2420_3796	2420	3796	+	GTPase and tRNA-U34 5-formylation enzyme TrmE
Clostridium sp. Bl8_c135	Clostridium sp. Bl8_c135_7282_6185	7282	6185	-	GTP-binding and nucleic acid-binding protein YchF
Clostridium sp. Bl8_c61	Clostridium sp. Bl8_c61_28142_29458	28142	29458	+	GTP-binding protein EngA
Clostridium sp. Bl8_c164	Clostridium sp. Bl8_c164_16987_16370	16987	16370	-	GTP-binding protein EngB
Clostridium sp. Bl8_c21	Clostridium sp. Bl8_c21_829_1710	829	1710	+	GTP-binding protein Era
Clostridium sp. Bl8_c155	Clostridium sp. Bl8_c155_6847_8106	6847	8106	+	GTP-binding protein HflX
Clostridium sp. Bl8_c63	Clostridium sp. Bl8_c63_15456_13669	15456	13669	-	GTP-binding protein HflX
Clostridium sp. Bl8_c168	Clostridium sp. Bl8_c168_5116_6945	5116	6945	+	GTP-binding protein TypA/BipA
Clostridium sp. Bl8_c24	Clostridium sp. Bl8_c24_4213_4986	4213	4986	+	GTP-sensing transcriptional pleiotropic repressor codY
Clostridium sp. Bl8_c23	Clostridium sp. Bl8_c23_15356_16723	15356	16723	+	Guanine deaminase (EC 3.5.4.3); Hydroxydechloroatrazine ethylaminohydrolase (EC 3.5.99.3)
Clostridium sp. Bl8_c87	Clostridium sp. Bl8_c87_31824_31198,Clostridium sp. Bl8_c87_31196_30531	31824	30531	-	Guanine-hypoxanthine permease
Clostridium sp. Bl8_c19	Clostridium sp. Bl8_c19_22167_21739	22167	21739	-	Guanosine-3',5'-bis(Diphosphate) 3'-pyrophosphohydrolase (EC 3.1.7.2)
Clostridium sp. Bl8_c64	Clostridium sp. Bl8_c64_4132_4731	4132	4731	+	Guanylate kinase (EC 2.7.4.8)
Clostridium sp. Bl8_c79	Clostridium sp. Bl8_c79_33114_33818	33114	33818	+	HAD superfamily hydrolase
Clostridium sp. Bl8_c9	Clostridium sp. Bl8_c9_5743_5129	5743	5129	-	HAD-superfamily hydrolase subfamily IA, variant 3
Clostridium sp. Bl8_c145	Clostridium sp. Bl8_c145_5377_6030	5377	6030	+	HAD-superfamily hydrolase, putative
Clostridium sp. Bl8_c81	Clostridium sp. Bl8_c81_30019_30375	30019	30375	+	HAD-superfamily hydrolase, subfamily IB (PSPase-like)
Clostridium sp. Bl8_c126	Clostridium sp. Bl8_c126_18799_19500	18799	19500	+	Hcp transcriptional regulator HcpR (Crp/Fnr family)
Clostridium sp. Bl8_c1	Clostridium sp. Bl8_c1_579_1166	579	1166	+	HD domain protein
Clostridium sp. Bl8_c134	Clostridium sp. Bl8_c134_266_937	266	937	+	HD domain protein
Clostridium sp. Bl8_c191	Clostridium sp. Bl8_c191_886_632,Clostridium sp. Bl8_c191_628_590,Clostridium sp. Bl8_c191_586_578,Clostridium sp. Bl8_c191_574_572,Clostridium sp. Bl8_c191_565_557,Clostridium sp. Bl8_c191_553_548,Clostridium sp. Bl8_c191_546_268	886	268	-	HD domain protein
Clostridium sp. Bl8_c65	Clostridium sp. Bl8_c65_16076_16705	16076	16705	+	HD domain protein
Clostridium sp. Bl8_c78	Clostridium sp. Bl8_c78_5225_6247	5225	6247	+	HD domain protein
Clostridium sp. Bl8_c28	Clostridium sp. Bl8_c28_1132_638	1132	638	-	HD superfamily hydrolase
Clostridium sp. Bl8_c86	Clostridium sp. Bl8_c86_9900_10535	9900	10535	+	HD superfamily hydrolase
Clostridium sp. Bl8_c144	Clostridium sp. Bl8_c144_5987_5367	5987	5367	-	HD-GYP domain
Clostridium sp. Bl8_c149	Clostridium sp. Bl8_c149_9954_10379	9954	10379	+	HD-GYP domain
Clostridium sp. Bl8_c25	Clostridium sp. Bl8_c25_46113_46352	46113	46352	+	HD-GYP domain
Clostridium sp. Bl8_c14	Clostridium sp. Bl8_c14_17421_16435	17421	16435	-	HDIG
Clostridium sp. Bl8_c14	Clostridium sp. Bl8_c14_14369_13788	14369	13788	-	HDIG domain protein
Clostridium sp. Bl8_c2	Clostridium sp. Bl8_c2_77737_79362	77737	79362	+	Heat shock protein 60 family chaperone GroEL
Clostridium sp. Bl8_c2	Clostridium sp. Bl8_c2_77426_77710	77426	77710	+	Heat shock protein 60 family co-chaperone GroES
Clostridium sp. Bl8_c22	Clostridium sp. Bl8_c22_14874_14239	14874	14239	-	Heat shock protein GrpE
Clostridium sp. Bl8_c22	Clostridium sp. Bl8_c22_15955_14909	15955	14909	-	Heat-inducible transcription repressor HrcA
Clostridium sp. Bl8_c126	Clostridium sp. Bl8_c126_35449_37290	35449	37290	+	Heavy-metal-associated domain (N-terminus) and membrane-bounded cytochrome biogenesis cycZ-like domain, possible membrane copper tolerance protein
Clostridium sp. Bl8_c82	Clostridium sp. Bl8_c82_44528_43278	44528	43278	-	Heavy-metal-associated domain (N-terminus) and membrane-bounded cytochrome biogenesis cycZ-like domain, possible membrane copper tolerance protein
Clostridium sp. Bl8_c31	Clostridium sp. Bl8_c31_33915_36524	33915	36524	+	helicase
Clostridium sp. Bl8_c64	Clostridium sp. Bl8_c64_6530_8743	6530	8743	+	Helicase PriA essential for oriC/DnaA-independent DNA replication
Clostridium sp. Bl8_c70	Clostridium sp. Bl8_c70_58337_52230	58337	52230	-	helicase, Snf2 family
Clostridium sp. Bl8_c1	Clostridium sp. Bl8_c1_50265_50122	50265	50122	-	Helix-turn-helix motif
Clostridium sp. Bl8_c31	Clostridium sp. Bl8_c31_26053_25595	26053	25595	-	Helix-turn-helix motif:Cobalamin B12-binding
Clostridium sp. Bl8_c21	Clostridium sp. Bl8_c21_32185_31436	32185	31436	-	Helix-turn-helix, AraC type
Clostridium sp. Bl8_c9	Clostridium sp. Bl8_c9_22251_21361	22251	21361	-	Helix-turn-helix, AraC type
Clostridium sp. Bl8_c195	Clostridium sp. Bl8_c195_2115_2846	2115	2846	+	Helix-turn-helix, AraC type:SAM (and some other nucleotide) binding motif
Clostridium sp. Bl8_c57	Clostridium sp. Bl8_c57_74283_75596	74283	75596	+	Hemolysins and related proteins containing CBS domains
Clostridium sp. Bl8_c85	Clostridium sp. Bl8_c85_6163_7473	6163	7473	+	Hemolysins and related proteins containing CBS domains
Clostridium sp. Bl8_c86	Clostridium sp. Bl8_c86_2276_2803	2276	2803	+	Heptaprenyl diphosphate synthase component I (EC 2.5.1.30)
Clostridium sp. Bl8_c87	Clostridium sp. Bl8_c87_50262_49288	50262	49288	-	Heptaprenyl diphosphate synthase component II (EC 2.5.1.30)
Clostridium sp. Bl8_c114	Clostridium sp. Bl8_c114_2324_1701	2324	1701	-	hexapeptide transferase family protein
Clostridium sp. Bl8_c2	Clostridium sp. Bl8_c2_15265_16170	15265	16170	+	High-affinity branched-chain amino acid transport system permease protein LivH (TC 3.A.1.4.1)
Clostridium sp. Bl8_c8	Clostridium sp. Bl8_c8_11840_11535	11840	11535	-	His repressor
Clostridium sp. Bl8_c58	Clostridium sp. Bl8_c58_4764_6287	4764	6287	+	Histidine ammonia-lyase (EC 4.3.1.3)
Clostridium sp. Bl8_c79	Clostridium sp. Bl8_c79_46196_48922	46196	48922	+	histidine kinase
Clostridium sp. Bl8_c117	Clostridium sp. Bl8_c117_35824_35549	35824	35549	-	Histidine kinase, HAMP region:Bacterial chemotaxis sensory transducer
Clostridium sp. Bl8_c46	Clostridium sp. Bl8_c46_24163_25350	24163	25350	+	Histidine kinase-like ATPase
Clostridium sp. Bl8_c74	Clostridium sp. Bl8_c74_3479_4198	3479	4198	+	Histidinol phosphatase and related hydrolases of the PHP family
Clostridium sp. Bl8_c141	Clostridium sp. Bl8_c141_1706_936	1706	936	-	Histidinol-phosphatase (EC 3.1.3.15)
Clostridium sp. Bl8_c184	Clostridium sp. Bl8_c184_165_629	165	629	+	Histidyl-tRNA synthetase (EC 6.1.1.21)
Clostridium sp. Bl8_c52	Clostridium sp. Bl8_c52_10916_12166	10916	12166	+	Histidyl-tRNA synthetase (EC 6.1.1.21)
Clostridium sp. Bl8_c94	Clostridium sp. Bl8_c94_35032_35871	35032	35871	+	Histidyl-tRNA synthetase (EC 6.1.1.21)
Clostridium sp. Bl8_c43	Clostridium sp. Bl8_c43_115759_116187	115759	116187	+	Histone acetyltransferase HPA2 and related acetyltransferases
Clostridium sp. Bl8_c63	Clostridium sp. Bl8_c63_5032_4439	5032	4439	-	Holliday junction DNA helicase RuvA
Clostridium sp. Bl8_c63	Clostridium sp. Bl8_c63_4311_3301	4311	3301	-	Holliday junction DNA helicase RuvB
Clostridium sp. Bl8_c124	Clostridium sp. Bl8_c124_19784_20194	19784	20194	+	Holo-[acyl-carrier protein] synthase (EC 2.7.8.7)
Clostridium sp. Bl8_c46	Clostridium sp. Bl8_c46_7058_6003	7058	6003	-	Homolog of cell division GTPase FtsZ, diverged
Clostridium sp. Bl8_c10	Clostridium sp. Bl8_c10_32996_31740	32996	31740	-	Homoserine dehydrogenase (EC 1.1.1.3)
Clostridium sp. Bl8_c40	Clostridium sp. Bl8_c40_19328_18294	19328	18294	-	Homoserine dehydrogenase (EC 1.1.1.3)
Clostridium sp. Bl8_c10	Clostridium sp. Bl8_c10_33994_33119	33994	33119	-	Homoserine O-succinyltransferase (EC 2.3.1.46)
Clostridium sp. Bl8_c71	Clostridium sp. Bl8_c71_20938_21159,Clostridium sp. Bl8_c71_21163_21174,Clostridium sp. Bl8_c71_21176_21847	20938	21847	+	HPr kinase/phosphorylase (EC 2.7.1.-) (EC 2.7.4.-)
Clostridium sp. Bl8_c167	Clostridium sp. Bl8_c167_1073_1516	1073	1516	+	HTH DNA-binding protein
Clostridium sp. Bl8_c9	Clostridium sp. Bl8_c9_21001_20246	21001	20246	-	HTH DNA-binding protein
Clostridium sp. Bl8_c1	Clostridium sp. Bl8_c1_48551_49000	48551	49000	+	HTH-type transcriptional regulator LrpC
Clostridium sp. Bl8_c33	Clostridium sp. Bl8_c33_54304_54540	54304	54540	+	Hydrogenase maturation factor
Clostridium sp. Bl8_c33	Clostridium sp. Bl8_c33_51279_51737	51279	51737	+	Hydrogenase maturation protease delta subunit, HyaD-like
Clostridium sp. Bl8_c101	Clostridium sp. Bl8_c101_34760_34134	34760	34134	-	Hydrolase (HAD superfamily)
Clostridium sp. Bl8_c8	Clostridium sp. Bl8_c8_38660_37839	38660	37839	-	Hydrolase (HAD superfamily)
Clostridium sp. Bl8_c82	Clostridium sp. Bl8_c82_19654_20229	19654	20229	+	hydrolase (HAD superfamily)
Clostridium sp. Bl8_c22	Clostridium sp. Bl8_c22_38937_38371	38937	38371	-	Hydrolase (HAD superfamily), YqeK
Clostridium sp. Bl8_c28	Clostridium sp. Bl8_c28_16980_16084	16980	16084	-	hydrolase, alpha/beta fold family
Clostridium sp. Bl8_c82	Clostridium sp. Bl8_c82_12188_12541	12188	12541	+	Hydrolase, alpha/beta fold family
Clostridium sp. Bl8_c185	Clostridium sp. Bl8_c185_176_826	176	826	+	hydrolase, haloacid dehalogenase-like family
Clostridium sp. Bl8_c28	Clostridium sp. Bl8_c28_17931_17152	17931	17152	-	hydrolase, haloacid dehalogenase-like family
Clostridium sp. Bl8_c28	Clostridium sp. Bl8_c28_20404_19625	20404	19625	-	hydrolase, haloacid dehalogenase-like family
Clostridium sp. Bl8_c59	Clostridium sp. Bl8_c59_4644_5456	4644	5456	+	Hydroxyethylthiazole kinase (EC 2.7.1.50)
Clostridium sp. Bl8_c117	Clostridium sp. Bl8_c117_28141_29787	28141	29787	+	Hydroxylamine reductase (EC 1.7.-.-)
Clostridium sp. Bl8_c57	Clostridium sp. Bl8_c57_62276_63991	62276	63991	+	Hydroxylamine reductase (EC 1.7.-.-)
Clostridium sp. Bl8_c101	Clostridium sp. Bl8_c101_31216_30446	31216	30446	-	Hydroxymethylpyrimidine ABC transporter, ATPase component
Clostridium sp. Bl8_c101	Clostridium sp. Bl8_c101_30456_29533	30456	29533	-	Hydroxymethylpyrimidine ABC transporter, transmembrane component
Clostridium sp. Bl8_c59	Clostridium sp. Bl8_c59_3614_4420	3614	4420	+	Hydroxymethylpyrimidine phosphate kinase ThiD (EC 2.7.4.7)
Clostridium sp. Bl8_c45	Clostridium sp. Bl8_c45_26582_25269	26582	25269	-	Hydroxymethylpyrimidine phosphate synthase ThiC
Clostridium sp. Bl8_c10	Clostridium sp. Bl8_c10_28306_28557	28306	28557	+	hypothetical Cytosolic Protein
Clostridium sp. Bl8_c133	Clostridium sp. Bl8_c133_312_653	312	653	+	hypothetical cytosolic protein
Clostridium sp. Bl8_c163	Clostridium sp. Bl8_c163_14470_14820	14470	14820	+	hypothetical cytosolic protein
Clostridium sp. Bl8_c117	Clostridium sp. Bl8_c117_25710_25051	25710	25051	-	Hypothetical iron-sulfur cluster binding protein YccM
Clostridium sp. Bl8_c33	Clostridium sp. Bl8_c33_4813_5757	4813	5757	+	Hypothetical iron-sulfur cluster binding protein YccM
Clostridium sp. Bl8_c87	Clostridium sp. Bl8_c87_29271_28351	29271	28351	-	Hypothetical lipoprotein
Clostridium sp. Bl8_c126	Clostridium sp. Bl8_c126_26540_25968	26540	25968	-	hypothetical membrane protein
Clostridium sp. Bl8_c132	Clostridium sp. Bl8_c132_1917_2336	1917	2336	+	hypothetical Membrane Spanning Protein
Clostridium sp. Bl8_c28	Clostridium sp. Bl8_c28_2471_3232	2471	3232	+	Hypothetical membrane spanning protein
Clostridium sp. Bl8_c25	Clostridium sp. Bl8_c25_55741_56238	55741	56238	+	Hypothetical membrane-spanning protein
Clostridium sp. Bl8_c43	Clostridium sp. Bl8_c43_60869_61480	60869	61480	+	Hypothetical nudix hydrolase YeaB
Clostridium sp. Bl8_c1	Clostridium sp. Bl8_c1_48_167	48	167	+	hypothetical protein
Clostridium sp. Bl8_c1	Clostridium sp. Bl8_c1_1183_1950	1183	1950	+	hypothetical protein
Clostridium sp. Bl8_c1	Clostridium sp. Bl8_c1_7089_7202	7089	7202	+	hypothetical protein
Clostridium sp. Bl8_c1	Clostridium sp. Bl8_c1_8420_9334	8420	9334	+	hypothetical protein
Clostridium sp. Bl8_c1	Clostridium sp. Bl8_c1_14095_13622	14095	13622	-	hypothetical protein
Clostridium sp. Bl8_c1	Clostridium sp. Bl8_c1_14440_14928	14440	14928	+	hypothetical protein
Clostridium sp. Bl8_c1	Clostridium sp. Bl8_c1_14922_16286	14922	16286	+	hypothetical protein
Clostridium sp. Bl8_c1	Clostridium sp. Bl8_c1_16447_17034	16447	17034	+	hypothetical protein
Clostridium sp. Bl8_c1	Clostridium sp. Bl8_c1_17279_18064	17279	18064	+	hypothetical protein
Clostridium sp. Bl8_c1	Clostridium sp. Bl8_c1_20957_21661	20957	21661	+	hypothetical protein
Clostridium sp. Bl8_c1	Clostridium sp. Bl8_c1_24323_24823	24323	24823	+	hypothetical protein
Clostridium sp. Bl8_c1	Clostridium sp. Bl8_c1_26083_25094	26083	25094	-	hypothetical protein
Clostridium sp. Bl8_c1	Clostridium sp. Bl8_c1_31229_32641	31229	32641	+	hypothetical protein
Clostridium sp. Bl8_c1	Clostridium sp. Bl8_c1_33668_34138	33668	34138	+	hypothetical protein
Clostridium sp. Bl8_c1	Clostridium sp. Bl8_c1_42228_42671	42228	42671	+	hypothetical protein
Clostridium sp. Bl8_c1	Clostridium sp. Bl8_c1_43376_43921	43376	43921	+	hypothetical protein
Clostridium sp. Bl8_c1	Clostridium sp. Bl8_c1_44522_45001	44522	45001	+	hypothetical protein
Clostridium sp. Bl8_c1	Clostridium sp. Bl8_c1_45171_45740	45171	45740	+	hypothetical protein
Clostridium sp. Bl8_c1	Clostridium sp. Bl8_c1_47409_47684	47409	47684	+	hypothetical protein
Clostridium sp. Bl8_c1	Clostridium sp. Bl8_c1_48210_47779	48210	47779	-	hypothetical protein
Clostridium sp. Bl8_c1	Clostridium sp. Bl8_c1_49081_49539	49081	49539	+	hypothetical protein
Clostridium sp. Bl8_c1	Clostridium sp. Bl8_c1_50125_49646	50125	49646	-	hypothetical protein
Clostridium sp. Bl8_c1	Clostridium sp. Bl8_c1_52024_52719	52024	52719	+	hypothetical protein
Clostridium sp. Bl8_c1	Clostridium sp. Bl8_c1_52890_53207	52890	53207	+	hypothetical protein
Clostridium sp. Bl8_c1	Clostridium sp. Bl8_c1_54085_54630	54085	54630	+	hypothetical protein
Clostridium sp. Bl8_c1	Clostridium sp. Bl8_c1_54651_54770	54651	54770	+	hypothetical protein
Clostridium sp. Bl8_c1	Clostridium sp. Bl8_c1_54804_55226	54804	55226	+	hypothetical protein
Clostridium sp. Bl8_c1	Clostridium sp. Bl8_c1_57765_57926	57765	57926	+	hypothetical protein
Clostridium sp. Bl8_c10	Clostridium sp. Bl8_c10_91_273	91	273	+	hypothetical protein
Clostridium sp. Bl8_c10	Clostridium sp. Bl8_c10_8027_8656	8027	8656	+	hypothetical protein
Clostridium sp. Bl8_c10	Clostridium sp. Bl8_c10_9949_10737	9949	10737	+	hypothetical protein
Clostridium sp. Bl8_c10	Clostridium sp. Bl8_c10_11187_10870	11187	10870	-	hypothetical protein
Clostridium sp. Bl8_c10	Clostridium sp. Bl8_c10_12386_11250	12386	11250	-	hypothetical protein
Clostridium sp. Bl8_c10	Clostridium sp. Bl8_c10_19116_19259	19116	19259	+	hypothetical protein
Clostridium sp. Bl8_c10	Clostridium sp. Bl8_c10_21173_22144	21173	22144	+	hypothetical protein
Clostridium sp. Bl8_c10	Clostridium sp. Bl8_c10_31136_31612	31136	31612	+	hypothetical protein
Clostridium sp. Bl8_c100	Clostridium sp. Bl8_c100_415_245	415	245	-	hypothetical protein
Clostridium sp. Bl8_c100	Clostridium sp. Bl8_c100_3506_3673	3506	3673	+	hypothetical protein
Clostridium sp. Bl8_c100	Clostridium sp. Bl8_c100_3697_4548	3697	4548	+	hypothetical protein
Clostridium sp. Bl8_c100	Clostridium sp. Bl8_c100_9891_9478	9891	9478	-	hypothetical protein
Clostridium sp. Bl8_c100	Clostridium sp. Bl8_c100_10635_10192	10635	10192	-	hypothetical protein
Clostridium sp. Bl8_c100	Clostridium sp. Bl8_c100_11794_10694	11794	10694	-	hypothetical protein
Clostridium sp. Bl8_c100	Clostridium sp. Bl8_c100_12299_11961	12299	11961	-	hypothetical protein
Clostridium sp. Bl8_c100	Clostridium sp. Bl8_c100_13881_13486	13881	13486	-	hypothetical protein
Clostridium sp. Bl8_c100	Clostridium sp. Bl8_c100_14603_13995	14603	13995	-	hypothetical protein
Clostridium sp. Bl8_c100	Clostridium sp. Bl8_c100_21464_21198	21464	21198	-	hypothetical protein
Clostridium sp. Bl8_c101	Clostridium sp. Bl8_c101_2523_2302	2523	2302	-	hypothetical protein
Clostridium sp. Bl8_c101	Clostridium sp. Bl8_c101_3937_2558	3937	2558	-	hypothetical protein
Clostridium sp. Bl8_c101	Clostridium sp. Bl8_c101_14112_14276	14112	14276	+	hypothetical protein
Clostridium sp. Bl8_c101	Clostridium sp. Bl8_c101_14680_14952	14680	14952	+	hypothetical protein
Clostridium sp. Bl8_c101	Clostridium sp. Bl8_c101_18022_17780	18022	17780	-	hypothetical protein
Clostridium sp. Bl8_c101	Clostridium sp. Bl8_c101_22087_22494	22087	22494	+	hypothetical protein
Clostridium sp. Bl8_c101	Clostridium sp. Bl8_c101_23842_22850	23842	22850	-	hypothetical protein
Clostridium sp. Bl8_c101	Clostridium sp. Bl8_c101_25265_24315	25265	24315	-	hypothetical protein
Clostridium sp. Bl8_c101	Clostridium sp. Bl8_c101_26441_26172	26441	26172	-	hypothetical protein
Clostridium sp. Bl8_c101	Clostridium sp. Bl8_c101_29227_28283	29227	28283	-	hypothetical protein
Clostridium sp. Bl8_c101	Clostridium sp. Bl8_c101_37359_37114	37359	37114	-	hypothetical protein
Clostridium sp. Bl8_c101	Clostridium sp. Bl8_c101_38323_38201	38323	38201	-	hypothetical protein
Clostridium sp. Bl8_c101	Clostridium sp. Bl8_c101_38786_38331	38786	38331	-	hypothetical protein
Clostridium sp. Bl8_c101	Clostridium sp. Bl8_c101_39112_38774	39112	38774	-	hypothetical protein
Clostridium sp. Bl8_c101	Clostridium sp. Bl8_c101_39993_39379	39993	39379	-	hypothetical protein
Clostridium sp. Bl8_c101	Clostridium sp. Bl8_c101_40909_40016	40909	40016	-	hypothetical protein
Clostridium sp. Bl8_c101	Clostridium sp. Bl8_c101_42671_42456	42671	42456	-	hypothetical protein
Clostridium sp. Bl8_c101	Clostridium sp. Bl8_c101_44274_44020	44274	44020	-	hypothetical protein
Clostridium sp. Bl8_c102	Clostridium sp. Bl8_c102_274_125	274	125	-	hypothetical protein
Clostridium sp. Bl8_c102	Clostridium sp. Bl8_c102_2029_2325	2029	2325	+	hypothetical protein
Clostridium sp. Bl8_c102	Clostridium sp. Bl8_c102_2635_2763	2635	2763	+	hypothetical protein
Clostridium sp. Bl8_c102	Clostridium sp. Bl8_c102_9259_8843	9259	8843	-	hypothetical protein
Clostridium sp. Bl8_c102	Clostridium sp. Bl8_c102_13388_13915	13388	13915	+	hypothetical protein
Clostridium sp. Bl8_c102	Clostridium sp. Bl8_c102_14594_14337	14594	14337	-	hypothetical protein
Clostridium sp. Bl8_c102	Clostridium sp. Bl8_c102_18035_18727	18035	18727	+	hypothetical protein
Clostridium sp. Bl8_c102	Clostridium sp. Bl8_c102_18922_19416	18922	19416	+	hypothetical protein
Clostridium sp. Bl8_c102	Clostridium sp. Bl8_c102_22023_22688	22023	22688	+	hypothetical protein
Clostridium sp. Bl8_c102	Clostridium sp. Bl8_c102_22685_23623	22685	23623	+	hypothetical protein
Clostridium sp. Bl8_c102	Clostridium sp. Bl8_c102_25090_25350	25090	25350	+	hypothetical protein
Clostridium sp. Bl8_c102	Clostridium sp. Bl8_c102_25809_25946	25809	25946	+	hypothetical protein
Clostridium sp. Bl8_c102	Clostridium sp. Bl8_c102_26090_26344	26090	26344	+	hypothetical protein
Clostridium sp. Bl8_c102	Clostridium sp. Bl8_c102_26530_27438	26530	27438	+	hypothetical protein
Clostridium sp. Bl8_c102	Clostridium sp. Bl8_c102_31292_32047	31292	32047	+	hypothetical protein
Clostridium sp. Bl8_c102	Clostridium sp. Bl8_c102_32040_32156	32040	32156	+	hypothetical protein
Clostridium sp. Bl8_c102	Clostridium sp. Bl8_c102_32723_32235	32723	32235	-	hypothetical protein
Clostridium sp. Bl8_c102	Clostridium sp. Bl8_c102_33023_33310	33023	33310	+	hypothetical protein
Clostridium sp. Bl8_c106	Clostridium sp. Bl8_c106_2655_2990	2655	2990	+	hypothetical protein
Clostridium sp. Bl8_c106	Clostridium sp. Bl8_c106_3388_3717	3388	3717	+	hypothetical protein
Clostridium sp. Bl8_c106	Clostridium sp. Bl8_c106_3730_4143	3730	4143	+	hypothetical protein
Clostridium sp. Bl8_c106	Clostridium sp. Bl8_c106_4370_4651	4370	4651	+	hypothetical protein
Clostridium sp. Bl8_c106	Clostridium sp. Bl8_c106_4747_5085	4747	5085	+	hypothetical protein
Clostridium sp. Bl8_c106	Clostridium sp. Bl8_c106_7304_8140	7304	8140	+	hypothetical protein
Clostridium sp. Bl8_c106	Clostridium sp. Bl8_c106_8735_9259	8735	9259	+	hypothetical protein
Clostridium sp. Bl8_c106	Clostridium sp. Bl8_c106_9256_9870	9256	9870	+	hypothetical protein
Clostridium sp. Bl8_c106	Clostridium sp. Bl8_c106_9968_10492	9968	10492	+	hypothetical protein
Clostridium sp. Bl8_c106	Clostridium sp. Bl8_c106_10509_10901	10509	10901	+	hypothetical protein
Clostridium sp. Bl8_c106	Clostridium sp. Bl8_c106_13552_14055	13552	14055	+	hypothetical protein
Clostridium sp. Bl8_c106	Clostridium sp. Bl8_c106_14674_14456	14674	14456	-	hypothetical protein
Clostridium sp. Bl8_c106	Clostridium sp. Bl8_c106_15888_16208	15888	16208	+	hypothetical protein
Clostridium sp. Bl8_c106	Clostridium sp. Bl8_c106_16187_16567	16187	16567	+	hypothetical protein
Clostridium sp. Bl8_c106	Clostridium sp. Bl8_c106_16771_17055	16771	17055	+	hypothetical protein
Clostridium sp. Bl8_c106	Clostridium sp. Bl8_c106_17101_17331	17101	17331	+	hypothetical protein
Clostridium sp. Bl8_c106	Clostridium sp. Bl8_c106_17548_17697	17548	17697	+	hypothetical protein
Clostridium sp. Bl8_c107	Clostridium sp. Bl8_c107_562_422	562	422	-	hypothetical protein
Clostridium sp. Bl8_c107	Clostridium sp. Bl8_c107_1334_636	1334	636	-	hypothetical protein
Clostridium sp. Bl8_c107	Clostridium sp. Bl8_c107_8707_5507	8707	5507	-	hypothetical protein
Clostridium sp. Bl8_c107	Clostridium sp. Bl8_c107_20280_20474	20280	20474	+	hypothetical protein
Clostridium sp. Bl8_c107	Clostridium sp. Bl8_c107_20923_20783	20923	20783	-	hypothetical protein
Clostridium sp. Bl8_c107	Clostridium sp. Bl8_c107_21730_21047	21730	21047	-	hypothetical protein
Clostridium sp. Bl8_c107	Clostridium sp. Bl8_c107_23314_23442	23314	23442	+	hypothetical protein
Clostridium sp. Bl8_c107	Clostridium sp. Bl8_c107_24155_24030	24155	24030	-	hypothetical protein
Clostridium sp. Bl8_c107	Clostridium sp. Bl8_c107_24249_24136	24249	24136	-	hypothetical protein
Clostridium sp. Bl8_c108	Clostridium sp. Bl8_c108_6809_7747	6809	7747	+	hypothetical protein
Clostridium sp. Bl8_c108	Clostridium sp. Bl8_c108_8671_9009	8671	9009	+	hypothetical protein
Clostridium sp. Bl8_c108	Clostridium sp. Bl8_c108_9495_9620	9495	9620	+	hypothetical protein
Clostridium sp. Bl8_c108	Clostridium sp. Bl8_c108_13197_14234	13197	14234	+	hypothetical protein
Clostridium sp. Bl8_c108	Clostridium sp. Bl8_c108_14640_14918	14640	14918	+	hypothetical protein
Clostridium sp. Bl8_c108	Clostridium sp. Bl8_c108_15805_16356	15805	16356	+	hypothetical protein
Clostridium sp. Bl8_c109	Clostridium sp. Bl8_c109_1107_1637	1107	1637	+	hypothetical protein
Clostridium sp. Bl8_c109	Clostridium sp. Bl8_c109_1947_2333	1947	2333	+	hypothetical protein
Clostridium sp. Bl8_c109	Clostridium sp. Bl8_c109_8555_9238	8555	9238	+	hypothetical protein
Clostridium sp. Bl8_c109	Clostridium sp. Bl8_c109_9240_9881	9240	9881	+	hypothetical protein
Clostridium sp. Bl8_c109	Clostridium sp. Bl8_c109_10060_10701	10060	10701	+	hypothetical protein
Clostridium sp. Bl8_c109	Clostridium sp. Bl8_c109_11008_12198	11008	12198	+	hypothetical protein
Clostridium sp. Bl8_c109	Clostridium sp. Bl8_c109_12252_12842	12252	12842	+	hypothetical protein
Clostridium sp. Bl8_c11	Clostridium sp. Bl8_c11_5673_5248	5673	5248	-	hypothetical protein
Clostridium sp. Bl8_c11	Clostridium sp. Bl8_c11_7429_8277	7429	8277	+	hypothetical protein
Clostridium sp. Bl8_c110	Clostridium sp. Bl8_c110_2735_2430	2735	2430	-	hypothetical protein
Clostridium sp. Bl8_c110	Clostridium sp. Bl8_c110_3611_4915	3611	4915	+	hypothetical protein
Clostridium sp. Bl8_c110	Clostridium sp. Bl8_c110_6425_6273	6425	6273	-	hypothetical protein
Clostridium sp. Bl8_c110	Clostridium sp. Bl8_c110_11122_12063	11122	12063	+	hypothetical protein
Clostridium sp. Bl8_c110	Clostridium sp. Bl8_c110_13024_12383	13024	12383	-	hypothetical protein
Clostridium sp. Bl8_c110	Clostridium sp. Bl8_c110_15077_14130	15077	14130	-	hypothetical protein
Clostridium sp. Bl8_c110	Clostridium sp. Bl8_c110_18452_17400	18452	17400	-	hypothetical protein
Clostridium sp. Bl8_c110	Clostridium sp. Bl8_c110_19069_18938	19069	18938	-	hypothetical protein
Clostridium sp. Bl8_c110	Clostridium sp. Bl8_c110_19862_20605	19862	20605	+	hypothetical protein
Clostridium sp. Bl8_c110	Clostridium sp. Bl8_c110_20615_21799	20615	21799	+	hypothetical protein
Clostridium sp. Bl8_c110	Clostridium sp. Bl8_c110_23496_22804	23496	22804	-	hypothetical protein
Clostridium sp. Bl8_c111	Clostridium sp. Bl8_c111_72_212	72	212	+	hypothetical protein
Clostridium sp. Bl8_c111	Clostridium sp. Bl8_c111_531_379	531	379	-	hypothetical protein
Clostridium sp. Bl8_c112	Clostridium sp. Bl8_c112_254_1870	254	1870	+	hypothetical protein
Clostridium sp. Bl8_c112	Clostridium sp. Bl8_c112_16221_16991	16221	16991	+	hypothetical protein
Clostridium sp. Bl8_c112	Clostridium sp. Bl8_c112_17596_19893	17596	19893	+	hypothetical protein
Clostridium sp. Bl8_c112	Clostridium sp. Bl8_c112_23180_24673	23180	24673	+	hypothetical protein
Clostridium sp. Bl8_c112	Clostridium sp. Bl8_c112_28456_28575	28456	28575	+	hypothetical protein
Clostridium sp. Bl8_c112	Clostridium sp. Bl8_c112_28562_28924	28562	28924	+	hypothetical protein
Clostridium sp. Bl8_c112	Clostridium sp. Bl8_c112_29682_30122	29682	30122	+	hypothetical protein
Clostridium sp. Bl8_c112	Clostridium sp. Bl8_c112_30281_30757	30281	30757	+	hypothetical protein
Clostridium sp. Bl8_c112	Clostridium sp. Bl8_c112_32035_32157	32035	32157	+	hypothetical protein
Clostridium sp. Bl8_c112	Clostridium sp. Bl8_c112_32361_32480	32361	32480	+	hypothetical protein
Clostridium sp. Bl8_c112	Clostridium sp. Bl8_c112_33458_32436	33458	32436	-	hypothetical protein
Clostridium sp. Bl8_c112	Clostridium sp. Bl8_c112_35273_35413	35273	35413	+	hypothetical protein
Clostridium sp. Bl8_c112	Clostridium sp. Bl8_c112_42001_42432	42001	42432	+	hypothetical protein
Clostridium sp. Bl8_c112	Clostridium sp. Bl8_c112_42582_43127	42582	43127	+	hypothetical protein
Clostridium sp. Bl8_c112	Clostridium sp. Bl8_c112_43457_43293	43457	43293	-	hypothetical protein
Clostridium sp. Bl8_c113	Clostridium sp. Bl8_c113_17759_17370	17759	17370	-	hypothetical protein
Clostridium sp. Bl8_c113	Clostridium sp. Bl8_c113_18714_17848	18714	17848	-	hypothetical protein
Clostridium sp. Bl8_c114	Clostridium sp. Bl8_c114_7294_7067	7294	7067	-	hypothetical protein
Clostridium sp. Bl8_c114	Clostridium sp. Bl8_c114_7859_7320	7859	7320	-	hypothetical protein
Clostridium sp. Bl8_c114	Clostridium sp. Bl8_c114_9745_11355	9745	11355	+	hypothetical protein
Clostridium sp. Bl8_c114	Clostridium sp. Bl8_c114_13097_12828	13097	12828	-	hypothetical protein
Clostridium sp. Bl8_c114	Clostridium sp. Bl8_c114_13293_13766	13293	13766	+	hypothetical protein
Clostridium sp. Bl8_c114	Clostridium sp. Bl8_c114_14150_15028	14150	15028	+	hypothetical protein
Clostridium sp. Bl8_c114	Clostridium sp. Bl8_c114_15117_15734	15117	15734	+	hypothetical protein
Clostridium sp. Bl8_c114	Clostridium sp. Bl8_c114_20755_20606	20755	20606	-	hypothetical protein
Clostridium sp. Bl8_c114	Clostridium sp. Bl8_c114_26670_26248	26670	26248	-	hypothetical protein
Clostridium sp. Bl8_c114	Clostridium sp. Bl8_c114_26710_26823	26710	26823	+	hypothetical protein
Clostridium sp. Bl8_c114	Clostridium sp. Bl8_c114_27235_26858	27235	26858	-	hypothetical protein
Clostridium sp. Bl8_c115	Clostridium sp. Bl8_c115_267_569	267	569	+	hypothetical protein
Clostridium sp. Bl8_c115	Clostridium sp. Bl8_c115_799_1509	799	1509	+	hypothetical protein
Clostridium sp. Bl8_c115	Clostridium sp. Bl8_c115_5985_5050	5985	5050	-	hypothetical protein
Clostridium sp. Bl8_c115	Clostridium sp. Bl8_c115_7357_7785	7357	7785	+	hypothetical protein
Clostridium sp. Bl8_c115	Clostridium sp. Bl8_c115_7792_8286	7792	8286	+	hypothetical protein
Clostridium sp. Bl8_c116	Clostridium sp. Bl8_c116_1369_527	1369	527	-	hypothetical protein
Clostridium sp. Bl8_c116	Clostridium sp. Bl8_c116_1916_1389	1916	1389	-	hypothetical protein
Clostridium sp. Bl8_c116	Clostridium sp. Bl8_c116_2404_1916	2404	1916	-	hypothetical protein
Clostridium sp. Bl8_c116	Clostridium sp. Bl8_c116_3932_2601	3932	2601	-	hypothetical protein
Clostridium sp. Bl8_c116	Clostridium sp. Bl8_c116_6334_6474	6334	6474	+	hypothetical protein
Clostridium sp. Bl8_c116	Clostridium sp. Bl8_c116_6904_6455	6904	6455	-	hypothetical protein
Clostridium sp. Bl8_c116	Clostridium sp. Bl8_c116_7800_7687	7800	7687	-	hypothetical protein
Clostridium sp. Bl8_c116	Clostridium sp. Bl8_c116_10307_10170	10307	10170	-	hypothetical protein
Clostridium sp. Bl8_c116	Clostridium sp. Bl8_c116_10710_10919	10710	10919	+	hypothetical protein
Clostridium sp. Bl8_c116	Clostridium sp. Bl8_c116_12526_12753	12526	12753	+	hypothetical protein
Clostridium sp. Bl8_c116	Clostridium sp. Bl8_c116_13535_13287	13535	13287	-	hypothetical protein
Clostridium sp. Bl8_c116	Clostridium sp. Bl8_c116_13848_13573	13848	13573	-	hypothetical protein
Clostridium sp. Bl8_c116	Clostridium sp. Bl8_c116_16067_15591	16067	15591	-	hypothetical protein
Clostridium sp. Bl8_c117	Clostridium sp. Bl8_c117_3268_3792	3268	3792	+	hypothetical protein
Clostridium sp. Bl8_c117	Clostridium sp. Bl8_c117_9230_8520	9230	8520	-	hypothetical protein
Clostridium sp. Bl8_c117	Clostridium sp. Bl8_c117_10044_10418	10044	10418	+	hypothetical protein
Clostridium sp. Bl8_c117	Clostridium sp. Bl8_c117_10888_11025	10888	11025	+	hypothetical protein
Clostridium sp. Bl8_c117	Clostridium sp. Bl8_c117_11381_11938	11381	11938	+	hypothetical protein
Clostridium sp. Bl8_c117	Clostridium sp. Bl8_c117_13849_13971	13849	13971	+	hypothetical protein
Clostridium sp. Bl8_c117	Clostridium sp. Bl8_c117_14190_14333	14190	14333	+	hypothetical protein
Clostridium sp. Bl8_c117	Clostridium sp. Bl8_c117_14571_15650	14571	15650	+	hypothetical protein
Clostridium sp. Bl8_c117	Clostridium sp. Bl8_c117_15947_15729	15947	15729	-	hypothetical protein
Clostridium sp. Bl8_c117	Clostridium sp. Bl8_c117_16296_16072	16296	16072	-	hypothetical protein
Clostridium sp. Bl8_c117	Clostridium sp. Bl8_c117_16579_16454	16579	16454	-	hypothetical protein
Clostridium sp. Bl8_c117	Clostridium sp. Bl8_c117_17243_16749	17243	16749	-	hypothetical protein
Clostridium sp. Bl8_c117	Clostridium sp. Bl8_c117_21150_20713	21150	20713	-	hypothetical protein
Clostridium sp. Bl8_c117	Clostridium sp. Bl8_c117_23908_22703	23908	22703	-	hypothetical protein
Clostridium sp. Bl8_c117	Clostridium sp. Bl8_c117_26952_27182	26952	27182	+	hypothetical protein
Clostridium sp. Bl8_c117	Clostridium sp. Bl8_c117_27849_27649	27849	27649	-	hypothetical protein
Clostridium sp. Bl8_c117	Clostridium sp. Bl8_c117_30414_30635	30414	30635	+	hypothetical protein
Clostridium sp. Bl8_c117	Clostridium sp. Bl8_c117_30607_32121	30607	32121	+	hypothetical protein
Clostridium sp. Bl8_c117	Clostridium sp. Bl8_c117_32581_32730	32581	32730	+	hypothetical protein
Clostridium sp. Bl8_c118	Clostridium sp. Bl8_c118_5940_5815	5940	5815	-	hypothetical protein
Clostridium sp. Bl8_c12	Clostridium sp. Bl8_c12_2882_2604	2882	2604	-	hypothetical protein
Clostridium sp. Bl8_c12	Clostridium sp. Bl8_c12_35330_36331	35330	36331	+	hypothetical protein
Clostridium sp. Bl8_c12	Clostridium sp. Bl8_c12_37668_37396	37668	37396	-	hypothetical protein
Clostridium sp. Bl8_c12	Clostridium sp. Bl8_c12_39684_40220	39684	40220	+	hypothetical protein
Clostridium sp. Bl8_c12	Clostridium sp. Bl8_c12_42889_42317	42889	42317	-	hypothetical protein
Clostridium sp. Bl8_c12	Clostridium sp. Bl8_c12_42999_42868	42999	42868	-	hypothetical protein
Clostridium sp. Bl8_c12	Clostridium sp. Bl8_c12_47149_46739	47149	46739	-	hypothetical protein
Clostridium sp. Bl8_c12	Clostridium sp. Bl8_c12_47732_48805	47732	48805	+	hypothetical protein
Clostridium sp. Bl8_c12	Clostridium sp. Bl8_c12_67353_66529	67353	66529	-	hypothetical protein
Clostridium sp. Bl8_c12	Clostridium sp. Bl8_c12_68344_67427	68344	67427	-	hypothetical protein
Clostridium sp. Bl8_c12	Clostridium sp. Bl8_c12_71644_70982	71644	70982	-	hypothetical protein
Clostridium sp. Bl8_c12	Clostridium sp. Bl8_c12_72425_71880	72425	71880	-	hypothetical protein
Clostridium sp. Bl8_c12	Clostridium sp. Bl8_c12_77691_77512	77691	77512	-	hypothetical protein
Clostridium sp. Bl8_c12	Clostridium sp. Bl8_c12_77911_77732	77911	77732	-	hypothetical protein
Clostridium sp. Bl8_c12	Clostridium sp. Bl8_c12_80317_79865	80317	79865	-	hypothetical protein
Clostridium sp. Bl8_c12	Clostridium sp. Bl8_c12_92172_90712	92172	90712	-	hypothetical protein
Clostridium sp. Bl8_c12	Clostridium sp. Bl8_c12_92670_92795	92670	92795	+	hypothetical protein
Clostridium sp. Bl8_c121	Clostridium sp. Bl8_c121_274_708	274	708	+	hypothetical protein
Clostridium sp. Bl8_c121	Clostridium sp. Bl8_c121_1001_4927	1001	4927	+	hypothetical protein
Clostridium sp. Bl8_c121	Clostridium sp. Bl8_c121_5463_4981	5463	4981	-	hypothetical protein
Clostridium sp. Bl8_c121	Clostridium sp. Bl8_c121_6456_7337	6456	7337	+	hypothetical protein
Clostridium sp. Bl8_c121	Clostridium sp. Bl8_c121_7729_8547	7729	8547	+	hypothetical protein
Clostridium sp. Bl8_c122	Clostridium sp. Bl8_c122_4902_5150	4902	5150	+	hypothetical protein
Clostridium sp. Bl8_c122	Clostridium sp. Bl8_c122_6104_6226	6104	6226	+	hypothetical protein
Clostridium sp. Bl8_c122	Clostridium sp. Bl8_c122_6350_6928	6350	6928	+	hypothetical protein
Clostridium sp. Bl8_c122	Clostridium sp. Bl8_c122_7051_6932	7051	6932	-	hypothetical protein
Clostridium sp. Bl8_c122	Clostridium sp. Bl8_c122_8047_8280	8047	8280	+	hypothetical protein
Clostridium sp. Bl8_c122	Clostridium sp. Bl8_c122_8649_9596	8649	9596	+	hypothetical protein
Clostridium sp. Bl8_c122	Clostridium sp. Bl8_c122_11977_12237	11977	12237	+	hypothetical protein
Clostridium sp. Bl8_c122	Clostridium sp. Bl8_c122_12359_12201	12359	12201	-	hypothetical protein
Clostridium sp. Bl8_c122	Clostridium sp. Bl8_c122_12624_13157	12624	13157	+	hypothetical protein
Clostridium sp. Bl8_c122	Clostridium sp. Bl8_c122_14543_14734	14543	14734	+	hypothetical protein
Clostridium sp. Bl8_c123	Clostridium sp. Bl8_c123_2451_2594	2451	2594	+	hypothetical protein
Clostridium sp. Bl8_c123	Clostridium sp. Bl8_c123_3171_3548	3171	3548	+	hypothetical protein
Clostridium sp. Bl8_c124	Clostridium sp. Bl8_c124_4784_5044	4784	5044	+	hypothetical protein
Clostridium sp. Bl8_c124	Clostridium sp. Bl8_c124_6181_6390	6181	6390	+	hypothetical protein
Clostridium sp. Bl8_c124	Clostridium sp. Bl8_c124_11141_11320	11141	11320	+	hypothetical protein
Clostridium sp. Bl8_c124	Clostridium sp. Bl8_c124_12048_14075	12048	14075	+	hypothetical protein
Clostridium sp. Bl8_c124	Clostridium sp. Bl8_c124_17140_18399	17140	18399	+	hypothetical protein
Clostridium sp. Bl8_c124	Clostridium sp. Bl8_c124_18979_19329	18979	19329	+	hypothetical protein
Clostridium sp. Bl8_c125	Clostridium sp. Bl8_c125_428_303	428	303	-	hypothetical protein
Clostridium sp. Bl8_c125	Clostridium sp. Bl8_c125_3612_3382	3612	3382	-	hypothetical protein
Clostridium sp. Bl8_c125	Clostridium sp. Bl8_c125_3816_3628	3816	3628	-	hypothetical protein
Clostridium sp. Bl8_c125	Clostridium sp. Bl8_c125_4044_3928	4044	3928	-	hypothetical protein
Clostridium sp. Bl8_c125	Clostridium sp. Bl8_c125_4270_4386	4270	4386	+	hypothetical protein
Clostridium sp. Bl8_c125	Clostridium sp. Bl8_c125_5823_4360	5823	4360	-	hypothetical protein
Clostridium sp. Bl8_c125	Clostridium sp. Bl8_c125_5995_6582	5995	6582	+	hypothetical protein
Clostridium sp. Bl8_c125	Clostridium sp. Bl8_c125_8059_7520	8059	7520	-	hypothetical protein
Clostridium sp. Bl8_c125	Clostridium sp. Bl8_c125_9007_9174	9007	9174	+	hypothetical protein
Clostridium sp. Bl8_c125	Clostridium sp. Bl8_c125_10998_10777	10998	10777	-	hypothetical protein
Clostridium sp. Bl8_c125	Clostridium sp. Bl8_c125_17851_17732	17851	17732	-	hypothetical protein
Clostridium sp. Bl8_c126	Clostridium sp. Bl8_c126_1143_631	1143	631	-	hypothetical protein
Clostridium sp. Bl8_c126	Clostridium sp. Bl8_c126_16265_15891	16265	15891	-	hypothetical protein
Clostridium sp. Bl8_c126	Clostridium sp. Bl8_c126_21113_21538	21113	21538	+	hypothetical protein
Clostridium sp. Bl8_c126	Clostridium sp. Bl8_c126_31878_31750	31878	31750	-	hypothetical protein
Clostridium sp. Bl8_c126	Clostridium sp. Bl8_c126_35245_34553	35245	34553	-	hypothetical protein
Clostridium sp. Bl8_c126	Clostridium sp. Bl8_c126_51622_51470,Clostridium sp. Bl8_c126_51468_50518	51622	50518	-	hypothetical protein
Clostridium sp. Bl8_c126	Clostridium sp. Bl8_c126_53557_53345	53557	53345	-	hypothetical protein
Clostridium sp. Bl8_c127	Clostridium sp. Bl8_c127_657_782	657	782	+	hypothetical protein
Clostridium sp. Bl8_c127	Clostridium sp. Bl8_c127_840_977	840	977	+	hypothetical protein
Clostridium sp. Bl8_c127	Clostridium sp. Bl8_c127_8547_9206	8547	9206	+	hypothetical protein
Clostridium sp. Bl8_c127	Clostridium sp. Bl8_c127_10705_12051	10705	12051	+	hypothetical protein
Clostridium sp. Bl8_c127	Clostridium sp. Bl8_c127_19185_19057	19185	19057	-	hypothetical protein
Clostridium sp. Bl8_c127	Clostridium sp. Bl8_c127_19510_19229	19510	19229	-	hypothetical protein
Clostridium sp. Bl8_c127	Clostridium sp. Bl8_c127_19619_19482	19619	19482	-	hypothetical protein
Clostridium sp. Bl8_c128	Clostridium sp. Bl8_c128_628_1176	628	1176	+	hypothetical protein
Clostridium sp. Bl8_c128	Clostridium sp. Bl8_c128_1191_1424	1191	1424	+	hypothetical protein
Clostridium sp. Bl8_c128	Clostridium sp. Bl8_c128_2469_2714	2469	2714	+	hypothetical protein
Clostridium sp. Bl8_c128	Clostridium sp. Bl8_c128_6228_6560	6228	6560	+	hypothetical protein
Clostridium sp. Bl8_c129	Clostridium sp. Bl8_c129_117_614	117	614	+	hypothetical protein
Clostridium sp. Bl8_c129	Clostridium sp. Bl8_c129_586_1062	586	1062	+	hypothetical protein
Clostridium sp. Bl8_c129	Clostridium sp. Bl8_c129_1436_1819	1436	1819	+	hypothetical protein
Clostridium sp. Bl8_c129	Clostridium sp. Bl8_c129_1823_2263	1823	2263	+	hypothetical protein
Clostridium sp. Bl8_c129	Clostridium sp. Bl8_c129_2256_2648	2256	2648	+	hypothetical protein
Clostridium sp. Bl8_c129	Clostridium sp. Bl8_c129_2732_3232	2732	3232	+	hypothetical protein
Clostridium sp. Bl8_c13	Clostridium sp. Bl8_c13_3300_2209	3300	2209	-	hypothetical protein
Clostridium sp. Bl8_c13	Clostridium sp. Bl8_c13_5485_4838	5485	4838	-	hypothetical protein
Clostridium sp. Bl8_c13	Clostridium sp. Bl8_c13_7871_7071	7871	7071	-	hypothetical protein
Clostridium sp. Bl8_c130	Clostridium sp. Bl8_c130_1252_893	1252	893	-	hypothetical protein
Clostridium sp. Bl8_c130	Clostridium sp. Bl8_c130_1715_1296	1715	1296	-	hypothetical protein
Clostridium sp. Bl8_c130	Clostridium sp. Bl8_c130_1908_3056	1908	3056	+	hypothetical protein
Clostridium sp. Bl8_c130	Clostridium sp. Bl8_c130_3464_3210	3464	3210	-	hypothetical protein
Clostridium sp. Bl8_c130	Clostridium sp. Bl8_c130_3692_3859	3692	3859	+	hypothetical protein
Clostridium sp. Bl8_c130	Clostridium sp. Bl8_c130_4100_3969	4100	3969	-	hypothetical protein
Clostridium sp. Bl8_c130	Clostridium sp. Bl8_c130_5603_5917	5603	5917	+	hypothetical protein
Clostridium sp. Bl8_c130	Clostridium sp. Bl8_c130_7881_6748	7881	6748	-	hypothetical protein
Clostridium sp. Bl8_c130	Clostridium sp. Bl8_c130_8116_8766	8116	8766	+	hypothetical protein
Clostridium sp. Bl8_c131	Clostridium sp. Bl8_c131_122_511	122	511	+	hypothetical protein
Clostridium sp. Bl8_c131	Clostridium sp. Bl8_c131_2899_3492	2899	3492	+	hypothetical protein
Clostridium sp. Bl8_c131	Clostridium sp. Bl8_c131_4940_5113	4940	5113	+	hypothetical protein
Clostridium sp. Bl8_c132	Clostridium sp. Bl8_c132_3071_3199	3071	3199	+	hypothetical protein
Clostridium sp. Bl8_c132	Clostridium sp. Bl8_c132_3433_3909	3433	3909	+	hypothetical protein
Clostridium sp. Bl8_c132	Clostridium sp. Bl8_c132_7011_7748	7011	7748	+	hypothetical protein
Clostridium sp. Bl8_c132	Clostridium sp. Bl8_c132_8632_8147	8632	8147	-	hypothetical protein
Clostridium sp. Bl8_c132	Clostridium sp. Bl8_c132_11187_11393	11187	11393	+	hypothetical protein
Clostridium sp. Bl8_c132	Clostridium sp. Bl8_c132_11394_11630	11394	11630	+	hypothetical protein
Clostridium sp. Bl8_c132	Clostridium sp. Bl8_c132_11814_11936	11814	11936	+	hypothetical protein
Clostridium sp. Bl8_c132	Clostridium sp. Bl8_c132_12046_12363	12046	12363	+	hypothetical protein
Clostridium sp. Bl8_c132	Clostridium sp. Bl8_c132_12427_12678	12427	12678	+	hypothetical protein
Clostridium sp. Bl8_c132	Clostridium sp. Bl8_c132_13034_13987	13034	13987	+	hypothetical protein
Clostridium sp. Bl8_c132	Clostridium sp. Bl8_c132_14303_14166	14303	14166	-	hypothetical protein
Clostridium sp. Bl8_c132	Clostridium sp. Bl8_c132_15792_14383	15792	14383	-	hypothetical protein
Clostridium sp. Bl8_c132	Clostridium sp. Bl8_c132_17808_16159	17808	16159	-	hypothetical protein
Clostridium sp. Bl8_c132	Clostridium sp. Bl8_c132_18040_18414	18040	18414	+	hypothetical protein
Clostridium sp. Bl8_c132	Clostridium sp. Bl8_c132_18646_20163	18646	20163	+	hypothetical protein
Clostridium sp. Bl8_c133	Clostridium sp. Bl8_c133_832_1938	832	1938	+	hypothetical protein
Clostridium sp. Bl8_c133	Clostridium sp. Bl8_c133_2087_2797	2087	2797	+	hypothetical protein
Clostridium sp. Bl8_c133	Clostridium sp. Bl8_c133_2820_3086	2820	3086	+	hypothetical protein
Clostridium sp. Bl8_c133	Clostridium sp. Bl8_c133_3241_3987	3241	3987	+	hypothetical protein
Clostridium sp. Bl8_c133	Clostridium sp. Bl8_c133_4035_4418	4035	4418	+	hypothetical protein
Clostridium sp. Bl8_c133	Clostridium sp. Bl8_c133_4854_5003	4854	5003	+	hypothetical protein
Clostridium sp. Bl8_c133	Clostridium sp. Bl8_c133_5251_5394	5251	5394	+	hypothetical protein
Clostridium sp. Bl8_c133	Clostridium sp. Bl8_c133_7562_7383	7562	7383	-	hypothetical protein
Clostridium sp. Bl8_c133	Clostridium sp. Bl8_c133_9042_9848	9042	9848	+	hypothetical protein
Clostridium sp. Bl8_c133	Clostridium sp. Bl8_c133_9947_9822	9947	9822	-	hypothetical protein
Clostridium sp. Bl8_c133	Clostridium sp. Bl8_c133_12418_14673	12418	14673	+	hypothetical protein
Clostridium sp. Bl8_c133	Clostridium sp. Bl8_c133_19994_20221	19994	20221	+	hypothetical protein
Clostridium sp. Bl8_c134	Clostridium sp. Bl8_c134_1461_1318	1461	1318	-	hypothetical protein
Clostridium sp. Bl8_c134	Clostridium sp. Bl8_c134_2129_2383	2129	2383	+	hypothetical protein
Clostridium sp. Bl8_c134	Clostridium sp. Bl8_c134_2532_2738	2532	2738	+	hypothetical protein
Clostridium sp. Bl8_c134	Clostridium sp. Bl8_c134_5869_6081,Clostridium sp. Bl8_c134_6086_6688	5869	6688	+	hypothetical protein
Clostridium sp. Bl8_c136	Clostridium sp. Bl8_c136_491_637	491	637	+	hypothetical protein
Clostridium sp. Bl8_c136	Clostridium sp. Bl8_c136_3975_5294	3975	5294	+	hypothetical protein
Clostridium sp. Bl8_c136	Clostridium sp. Bl8_c136_5447_5325	5447	5325	-	hypothetical protein
Clostridium sp. Bl8_c136	Clostridium sp. Bl8_c136_8224_9495	8224	9495	+	hypothetical protein
Clostridium sp. Bl8_c136	Clostridium sp. Bl8_c136_14977_14834	14977	14834	-	hypothetical protein
Clostridium sp. Bl8_c136	Clostridium sp. Bl8_c136_17906_18136	17906	18136	+	hypothetical protein
Clostridium sp. Bl8_c138	Clostridium sp. Bl8_c138_3268_2579	3268	2579	-	hypothetical protein
Clostridium sp. Bl8_c138	Clostridium sp. Bl8_c138_3865_3737	3865	3737	-	hypothetical protein
Clostridium sp. Bl8_c138	Clostridium sp. Bl8_c138_4016_3891	4016	3891	-	hypothetical protein
Clostridium sp. Bl8_c138	Clostridium sp. Bl8_c138_5132_4026	5132	4026	-	hypothetical protein
Clostridium sp. Bl8_c139	Clostridium sp. Bl8_c139_2038_1844	2038	1844	-	hypothetical protein
Clostridium sp. Bl8_c139	Clostridium sp. Bl8_c139_7275_6877	7275	6877	-	hypothetical protein
Clostridium sp. Bl8_c14	Clostridium sp. Bl8_c14_2987_2394	2987	2394	-	hypothetical protein
Clostridium sp. Bl8_c14	Clostridium sp. Bl8_c14_4567_3407	4567	3407	-	hypothetical protein
Clostridium sp. Bl8_c14	Clostridium sp. Bl8_c14_8145_7984	8145	7984	-	hypothetical protein
Clostridium sp. Bl8_c14	Clostridium sp. Bl8_c14_11921_11406	11921	11406	-	hypothetical protein
Clostridium sp. Bl8_c14	Clostridium sp. Bl8_c14_13342_13154	13342	13154	-	hypothetical protein
Clostridium sp. Bl8_c14	Clostridium sp. Bl8_c14_21767_21519	21767	21519	-	hypothetical protein
Clostridium sp. Bl8_c14	Clostridium sp. Bl8_c14_22226_21831	22226	21831	-	hypothetical protein
Clostridium sp. Bl8_c14	Clostridium sp. Bl8_c14_22619_22257	22619	22257	-	hypothetical protein
Clostridium sp. Bl8_c14	Clostridium sp. Bl8_c14_28125_27958	28125	27958	-	hypothetical protein
Clostridium sp. Bl8_c14	Clostridium sp. Bl8_c14_33010_33567	33010	33567	+	hypothetical protein
Clostridium sp. Bl8_c140	Clostridium sp. Bl8_c140_6992_7162	6992	7162	+	hypothetical protein
Clostridium sp. Bl8_c140	Clostridium sp. Bl8_c140_7588_8100	7588	8100	+	hypothetical protein
Clostridium sp. Bl8_c140	Clostridium sp. Bl8_c140_8081_8293	8081	8293	+	hypothetical protein
Clostridium sp. Bl8_c140	Clostridium sp. Bl8_c140_10585_10887	10585	10887	+	hypothetical protein
Clostridium sp. Bl8_c142	Clostridium sp. Bl8_c142_6933_7304	6933	7304	+	hypothetical protein
Clostridium sp. Bl8_c142	Clostridium sp. Bl8_c142_9373_9552	9373	9552	+	hypothetical protein
Clostridium sp. Bl8_c142	Clostridium sp. Bl8_c142_9558_9764	9558	9764	+	hypothetical protein
Clostridium sp. Bl8_c143	Clostridium sp. Bl8_c143_910_1278	910	1278	+	hypothetical protein
Clostridium sp. Bl8_c143	Clostridium sp. Bl8_c143_1509_1964	1509	1964	+	hypothetical protein
Clostridium sp. Bl8_c143	Clostridium sp. Bl8_c143_2780_2947	2780	2947	+	hypothetical protein
Clostridium sp. Bl8_c143	Clostridium sp. Bl8_c143_2953_3276	2953	3276	+	hypothetical protein
Clostridium sp. Bl8_c143	Clostridium sp. Bl8_c143_3453_3605	3453	3605	+	hypothetical protein
Clostridium sp. Bl8_c143	Clostridium sp. Bl8_c143_3939_5009	3939	5009	+	hypothetical protein
Clostridium sp. Bl8_c144	Clostridium sp. Bl8_c144_3192_3022	3192	3022	-	hypothetical protein
Clostridium sp. Bl8_c144	Clostridium sp. Bl8_c144_5274_4252	5274	4252	-	hypothetical protein
Clostridium sp. Bl8_c145	Clostridium sp. Bl8_c145_103_753	103	753	+	hypothetical protein
Clostridium sp. Bl8_c145	Clostridium sp. Bl8_c145_1439_1026	1439	1026	-	hypothetical protein
Clostridium sp. Bl8_c146	Clostridium sp. Bl8_c146_293_165	293	165	-	hypothetical protein
Clostridium sp. Bl8_c146	Clostridium sp. Bl8_c146_2233_3102	2233	3102	+	hypothetical protein
Clostridium sp. Bl8_c146	Clostridium sp. Bl8_c146_3258_3458	3258	3458	+	hypothetical protein
Clostridium sp. Bl8_c146	Clostridium sp. Bl8_c146_4642_3899	4642	3899	-	hypothetical protein
Clostridium sp. Bl8_c146	Clostridium sp. Bl8_c146_4786_5532	4786	5532	+	hypothetical protein
Clostridium sp. Bl8_c147	Clostridium sp. Bl8_c147_279_1058	279	1058	+	hypothetical protein
Clostridium sp. Bl8_c148	Clostridium sp. Bl8_c148_651_502	651	502	-	hypothetical protein
Clostridium sp. Bl8_c149	Clostridium sp. Bl8_c149_5013_4282	5013	4282	-	hypothetical protein
Clostridium sp. Bl8_c149	Clostridium sp. Bl8_c149_9461_9814,Clostridium sp. Bl8_c149_9818_9835	9461	9835	+	hypothetical protein
Clostridium sp. Bl8_c15	Clostridium sp. Bl8_c15_1601_627	1601	627	-	hypothetical protein
Clostridium sp. Bl8_c15	Clostridium sp. Bl8_c15_2293_1604	2293	1604	-	hypothetical protein
Clostridium sp. Bl8_c15	Clostridium sp. Bl8_c15_3297_2311	3297	2311	-	hypothetical protein
Clostridium sp. Bl8_c15	Clostridium sp. Bl8_c15_13388_13519	13388	13519	+	hypothetical protein
Clostridium sp. Bl8_c150	Clostridium sp. Bl8_c150_646_11	646	11	-	hypothetical protein
Clostridium sp. Bl8_c150	Clostridium sp. Bl8_c150_3821_4594	3821	4594	+	hypothetical protein
Clostridium sp. Bl8_c150	Clostridium sp. Bl8_c150_5038_4916	5038	4916	-	hypothetical protein
Clostridium sp. Bl8_c151	Clostridium sp. Bl8_c151_5899_5774	5899	5774	-	hypothetical protein
Clostridium sp. Bl8_c151	Clostridium sp. Bl8_c151_6998_8335	6998	8335	+	hypothetical protein
Clostridium sp. Bl8_c151	Clostridium sp. Bl8_c151_8361_8882	8361	8882	+	hypothetical protein
Clostridium sp. Bl8_c152	Clostridium sp. Bl8_c152_453_187	453	187	-	hypothetical protein
Clostridium sp. Bl8_c152	Clostridium sp. Bl8_c152_3278_2322	3278	2322	-	hypothetical protein
Clostridium sp. Bl8_c154	Clostridium sp. Bl8_c154_2611_2438	2611	2438	-	hypothetical protein
Clostridium sp. Bl8_c154	Clostridium sp. Bl8_c154_2876_3307	2876	3307	+	hypothetical protein
Clostridium sp. Bl8_c154	Clostridium sp. Bl8_c154_3979_4278	3979	4278	+	hypothetical protein
Clostridium sp. Bl8_c155	Clostridium sp. Bl8_c155_1419_1589	1419	1589	+	hypothetical protein
Clostridium sp. Bl8_c155	Clostridium sp. Bl8_c155_4688_4843	4688	4843	+	hypothetical protein
Clostridium sp. Bl8_c155	Clostridium sp. Bl8_c155_5879_5016	5879	5016	-	hypothetical protein
Clostridium sp. Bl8_c155	Clostridium sp. Bl8_c155_15615_15079	15615	15079	-	hypothetical protein
Clostridium sp. Bl8_c155	Clostridium sp. Bl8_c155_18794_20098	18794	20098	+	hypothetical protein
Clostridium sp. Bl8_c157	Clostridium sp. Bl8_c157_91_258	91	258	+	hypothetical protein
Clostridium sp. Bl8_c157	Clostridium sp. Bl8_c157_1346_1513	1346	1513	+	hypothetical protein
Clostridium sp. Bl8_c157	Clostridium sp. Bl8_c157_2309_3280	2309	3280	+	hypothetical protein
Clostridium sp. Bl8_c157	Clostridium sp. Bl8_c157_4150_4851	4150	4851	+	hypothetical protein
Clostridium sp. Bl8_c157	Clostridium sp. Bl8_c157_4985_5548	4985	5548	+	hypothetical protein
Clostridium sp. Bl8_c157	Clostridium sp. Bl8_c157_10404_10544	10404	10544	+	hypothetical protein
Clostridium sp. Bl8_c159	Clostridium sp. Bl8_c159_870_1673	870	1673	+	hypothetical protein
Clostridium sp. Bl8_c16	Clostridium sp. Bl8_c16_7899_7054	7899	7054	-	hypothetical protein
Clostridium sp. Bl8_c16	Clostridium sp. Bl8_c16_8053_8397	8053	8397	+	hypothetical protein
Clostridium sp. Bl8_c16	Clostridium sp. Bl8_c16_9241_9486	9241	9486	+	hypothetical protein
Clostridium sp. Bl8_c16	Clostridium sp. Bl8_c16_17208_17342	17208	17342	+	hypothetical protein
Clostridium sp. Bl8_c16	Clostridium sp. Bl8_c16_23248_23841	23248	23841	+	hypothetical protein
Clostridium sp. Bl8_c16	Clostridium sp. Bl8_c16_35040_35177	35040	35177	+	hypothetical protein
Clostridium sp. Bl8_c16	Clostridium sp. Bl8_c16_43009_42146	43009	42146	-	hypothetical protein
Clostridium sp. Bl8_c16	Clostridium sp. Bl8_c16_44699_44139	44699	44139	-	hypothetical protein
Clostridium sp. Bl8_c160	Clostridium sp. Bl8_c160_1124_435	1124	435	-	hypothetical protein
Clostridium sp. Bl8_c160	Clostridium sp. Bl8_c160_1882_1124	1882	1124	-	hypothetical protein
Clostridium sp. Bl8_c160	Clostridium sp. Bl8_c160_2620_2739	2620	2739	+	hypothetical protein
Clostridium sp. Bl8_c160	Clostridium sp. Bl8_c160_3077_3463	3077	3463	+	hypothetical protein
Clostridium sp. Bl8_c160	Clostridium sp. Bl8_c160_3450_3734	3450	3734	+	hypothetical protein
Clostridium sp. Bl8_c160	Clostridium sp. Bl8_c160_4650_6041	4650	6041	+	hypothetical protein
Clostridium sp. Bl8_c160	Clostridium sp. Bl8_c160_6134_6256	6134	6256	+	hypothetical protein
Clostridium sp. Bl8_c160	Clostridium sp. Bl8_c160_6413_6841	6413	6841	+	hypothetical protein
Clostridium sp. Bl8_c160	Clostridium sp. Bl8_c160_6989_7105	6989	7105	+	hypothetical protein
Clostridium sp. Bl8_c160	Clostridium sp. Bl8_c160_9150_9896	9150	9896	+	hypothetical protein
Clostridium sp. Bl8_c160	Clostridium sp. Bl8_c160_12549_12764	12549	12764	+	hypothetical protein
Clostridium sp. Bl8_c160	Clostridium sp. Bl8_c160_15099_15242	15099	15242	+	hypothetical protein
Clostridium sp. Bl8_c160	Clostridium sp. Bl8_c160_15848_15531	15848	15531	-	hypothetical protein
Clostridium sp. Bl8_c160	Clostridium sp. Bl8_c160_16576_17130	16576	17130	+	hypothetical protein
Clostridium sp. Bl8_c160	Clostridium sp. Bl8_c160_17191_18207	17191	18207	+	hypothetical protein
Clostridium sp. Bl8_c160	Clostridium sp. Bl8_c160_24443_24291	24443	24291	-	hypothetical protein
Clostridium sp. Bl8_c160	Clostridium sp. Bl8_c160_25692_24460	25692	24460	-	hypothetical protein
Clostridium sp. Bl8_c160	Clostridium sp. Bl8_c160_30070_29381	30070	29381	-	hypothetical protein
Clostridium sp. Bl8_c161	Clostridium sp. Bl8_c161_6796_5807	6796	5807	-	hypothetical protein
Clostridium sp. Bl8_c163	Clostridium sp. Bl8_c163_1222_1734	1222	1734	+	hypothetical protein
Clostridium sp. Bl8_c163	Clostridium sp. Bl8_c163_2242_2916	2242	2916	+	hypothetical protein
Clostridium sp. Bl8_c163	Clostridium sp. Bl8_c163_12387_12968	12387	12968	+	hypothetical protein
Clostridium sp. Bl8_c164	Clostridium sp. Bl8_c164_2394_2173	2394	2173	-	hypothetical protein
Clostridium sp. Bl8_c164	Clostridium sp. Bl8_c164_7557_7411	7557	7411	-	hypothetical protein
Clostridium sp. Bl8_c164	Clostridium sp. Bl8_c164_11548_12492	11548	12492	+	hypothetical protein
Clostridium sp. Bl8_c164	Clostridium sp. Bl8_c164_13530_12718	13530	12718	-	hypothetical protein
Clostridium sp. Bl8_c164	Clostridium sp. Bl8_c164_13945_13727	13945	13727	-	hypothetical protein
Clostridium sp. Bl8_c164	Clostridium sp. Bl8_c164_14240_14004	14240	14004	-	hypothetical protein
Clostridium sp. Bl8_c164	Clostridium sp. Bl8_c164_14828_14406	14828	14406	-	hypothetical protein
Clostridium sp. Bl8_c164	Clostridium sp. Bl8_c164_26045_25239	26045	25239	-	hypothetical protein
Clostridium sp. Bl8_c164	Clostridium sp. Bl8_c164_30195_30644	30195	30644	+	hypothetical protein
Clostridium sp. Bl8_c164	Clostridium sp. Bl8_c164_30823_31914	30823	31914	+	hypothetical protein
Clostridium sp. Bl8_c165	Clostridium sp. Bl8_c165_5410_4574	5410	4574	-	hypothetical protein
Clostridium sp. Bl8_c167	Clostridium sp. Bl8_c167_1979_2221	1979	2221	+	hypothetical protein
Clostridium sp. Bl8_c168	Clostridium sp. Bl8_c168_2032_2295	2032	2295	+	hypothetical protein
Clostridium sp. Bl8_c169	Clostridium sp. Bl8_c169_373_1389	373	1389	+	hypothetical protein
Clostridium sp. Bl8_c17	Clostridium sp. Bl8_c17_1210_893	1210	893	-	hypothetical protein
Clostridium sp. Bl8_c17	Clostridium sp. Bl8_c17_15912_15487	15912	15487	-	hypothetical protein
Clostridium sp. Bl8_c17	Clostridium sp. Bl8_c17_19282_19163	19282	19163	-	hypothetical protein
Clostridium sp. Bl8_c170	Clostridium sp. Bl8_c170_4567_3734	4567	3734	-	hypothetical protein
Clostridium sp. Bl8_c170	Clostridium sp. Bl8_c170_4736_4545	4736	4545	-	hypothetical protein
Clostridium sp. Bl8_c170	Clostridium sp. Bl8_c170_5399_4860	5399	4860	-	hypothetical protein
Clostridium sp. Bl8_c171	Clostridium sp. Bl8_c171_2198_2452	2198	2452	+	hypothetical protein
Clostridium sp. Bl8_c171	Clostridium sp. Bl8_c171_3273_2857	3273	2857	-	hypothetical protein
Clostridium sp. Bl8_c171	Clostridium sp. Bl8_c171_3794_3477	3794	3477	-	hypothetical protein
Clostridium sp. Bl8_c174	Clostridium sp. Bl8_c174_683_135	683	135	-	hypothetical protein
Clostridium sp. Bl8_c174	Clostridium sp. Bl8_c174_1594_779	1594	779	-	hypothetical protein
Clostridium sp. Bl8_c174	Clostridium sp. Bl8_c174_2014_1823	2014	1823	-	hypothetical protein
Clostridium sp. Bl8_c177	Clostridium sp. Bl8_c177_515_33	515	33	-	hypothetical protein
Clostridium sp. Bl8_c177	Clostridium sp. Bl8_c177_1065_844	1065	844	-	hypothetical protein
Clostridium sp. Bl8_c177	Clostridium sp. Bl8_c177_2002_1538	2002	1538	-	hypothetical protein
Clostridium sp. Bl8_c177	Clostridium sp. Bl8_c177_2560_2369	2560	2369	-	hypothetical protein
Clostridium sp. Bl8_c178	Clostridium sp. Bl8_c178_2782_2648	2782	2648	-	hypothetical protein
Clostridium sp. Bl8_c178	Clostridium sp. Bl8_c178_3440_2793	3440	2793	-	hypothetical protein
Clostridium sp. Bl8_c178	Clostridium sp. Bl8_c178_4884_5249	4884	5249	+	hypothetical protein
Clostridium sp. Bl8_c178	Clostridium sp. Bl8_c178_5233_5616	5233	5616	+	hypothetical protein
Clostridium sp. Bl8_c178	Clostridium sp. Bl8_c178_5628_6050	5628	6050	+	hypothetical protein
Clostridium sp. Bl8_c178	Clostridium sp. Bl8_c178_12224_11661	12224	11661	-	hypothetical protein
Clostridium sp. Bl8_c179	Clostridium sp. Bl8_c179_155_3	155	3	-	hypothetical protein
Clostridium sp. Bl8_c179	Clostridium sp. Bl8_c179_1337_1152	1337	1152	-	hypothetical protein
Clostridium sp. Bl8_c179	Clostridium sp. Bl8_c179_2838_2335	2838	2335	-	hypothetical protein
Clostridium sp. Bl8_c18	Clostridium sp. Bl8_c18_7064_7237	7064	7237	+	hypothetical protein
Clostridium sp. Bl8_c18	Clostridium sp. Bl8_c18_30033_30320	30033	30320	+	hypothetical protein
Clostridium sp. Bl8_c18	Clostridium sp. Bl8_c18_36419_36760	36419	36760	+	hypothetical protein
Clostridium sp. Bl8_c18	Clostridium sp. Bl8_c18_38911_42375	38911	42375	+	hypothetical protein
Clostridium sp. Bl8_c18	Clostridium sp. Bl8_c18_42786_43562	42786	43562	+	hypothetical protein
Clostridium sp. Bl8_c18	Clostridium sp. Bl8_c18_52643_51942	52643	51942	-	hypothetical protein
Clostridium sp. Bl8_c18	Clostridium sp. Bl8_c18_56067_54283	56067	54283	-	hypothetical protein
Clostridium sp. Bl8_c18	Clostridium sp. Bl8_c18_56504_56617	56504	56617	+	hypothetical protein
Clostridium sp. Bl8_c18	Clostridium sp. Bl8_c18_57212_57919	57212	57919	+	hypothetical protein
Clostridium sp. Bl8_c18	Clostridium sp. Bl8_c18_58147_58746	58147	58746	+	hypothetical protein
Clostridium sp. Bl8_c18	Clostridium sp. Bl8_c18_60561_60683	60561	60683	+	hypothetical protein
Clostridium sp. Bl8_c18	Clostridium sp. Bl8_c18_62418_62549	62418	62549	+	hypothetical protein
Clostridium sp. Bl8_c18	Clostridium sp. Bl8_c18_63136_63483	63136	63483	+	hypothetical protein
Clostridium sp. Bl8_c18	Clostridium sp. Bl8_c18_63804_64067	63804	64067	+	hypothetical protein
Clostridium sp. Bl8_c18	Clostridium sp. Bl8_c18_66091_65957	66091	65957	-	hypothetical protein
Clostridium sp. Bl8_c18	Clostridium sp. Bl8_c18_75514_75353	75514	75353	-	hypothetical protein
Clostridium sp. Bl8_c18	Clostridium sp. Bl8_c18_77927_78286	77927	78286	+	hypothetical protein
Clostridium sp. Bl8_c18	Clostridium sp. Bl8_c18_78286_79083	78286	79083	+	hypothetical protein
Clostridium sp. Bl8_c180	Clostridium sp. Bl8_c180_2556_2996	2556	2996	+	hypothetical protein
Clostridium sp. Bl8_c180	Clostridium sp. Bl8_c180_3258_5024	3258	5024	+	hypothetical protein
Clostridium sp. Bl8_c180	Clostridium sp. Bl8_c180_5002_6771	5002	6771	+	hypothetical protein
Clostridium sp. Bl8_c180	Clostridium sp. Bl8_c180_7269_7583	7269	7583	+	hypothetical protein
Clostridium sp. Bl8_c180	Clostridium sp. Bl8_c180_7540_7689	7540	7689	+	hypothetical protein
Clostridium sp. Bl8_c186	Clostridium sp. Bl8_c186_1517_2569	1517	2569	+	hypothetical protein
Clostridium sp. Bl8_c187	Clostridium sp. Bl8_c187_647_309	647	309	-	hypothetical protein
Clostridium sp. Bl8_c189	Clostridium sp. Bl8_c189_143_30	143	30	-	hypothetical protein
Clostridium sp. Bl8_c19	Clostridium sp. Bl8_c19_2568_1978	2568	1978	-	hypothetical protein
Clostridium sp. Bl8_c19	Clostridium sp. Bl8_c19_3381_2782	3381	2782	-	hypothetical protein
Clostridium sp. Bl8_c19	Clostridium sp. Bl8_c19_5254_5096	5254	5096	-	hypothetical protein
Clostridium sp. Bl8_c19	Clostridium sp. Bl8_c19_7803_6700	7803	6700	-	hypothetical protein
Clostridium sp. Bl8_c19	Clostridium sp. Bl8_c19_11176_10436	11176	10436	-	hypothetical protein
Clostridium sp. Bl8_c19	Clostridium sp. Bl8_c19_11438_11247	11438	11247	-	hypothetical protein
Clostridium sp. Bl8_c19	Clostridium sp. Bl8_c19_12761_13252	12761	13252	+	hypothetical protein
Clostridium sp. Bl8_c19	Clostridium sp. Bl8_c19_15316_13427	15316	13427	-	hypothetical protein
Clostridium sp. Bl8_c19	Clostridium sp. Bl8_c19_15613_15497	15613	15497	-	hypothetical protein
Clostridium sp. Bl8_c19	Clostridium sp. Bl8_c19_21624_21001	21624	21001	-	hypothetical protein
Clostridium sp. Bl8_c19	Clostridium sp. Bl8_c19_25420_23669	25420	23669	-	hypothetical protein
Clostridium sp. Bl8_c19	Clostridium sp. Bl8_c19_29901_29464	29901	29464	-	hypothetical protein
Clostridium sp. Bl8_c191	Clostridium sp. Bl8_c191_3373_3254	3373	3254	-	hypothetical protein
Clostridium sp. Bl8_c191	Clostridium sp. Bl8_c191_3357_3764	3357	3764	+	hypothetical protein
Clostridium sp. Bl8_c191	Clostridium sp. Bl8_c191_4645_3908	4645	3908	-	hypothetical protein
Clostridium sp. Bl8_c191	Clostridium sp. Bl8_c191_5262_4711	5262	4711	-	hypothetical protein
Clostridium sp. Bl8_c191	Clostridium sp. Bl8_c191_5715_5341	5715	5341	-	hypothetical protein
Clostridium sp. Bl8_c191	Clostridium sp. Bl8_c191_6239_5823	6239	5823	-	hypothetical protein
Clostridium sp. Bl8_c191	Clostridium sp. Bl8_c191_7003_6293	7003	6293	-	hypothetical protein
Clostridium sp. Bl8_c192	Clostridium sp. Bl8_c192_323_760	323	760	+	hypothetical protein
Clostridium sp. Bl8_c195	Clostridium sp. Bl8_c195_1161_2015	1161	2015	+	hypothetical protein
Clostridium sp. Bl8_c198	Clostridium sp. Bl8_c198_122_1084	122	1084	+	hypothetical protein
Clostridium sp. Bl8_c199	Clostridium sp. Bl8_c199_6142_5726	6142	5726	-	hypothetical protein
Clostridium sp. Bl8_c2	Clostridium sp. Bl8_c2_4769_4626	4769	4626	-	hypothetical protein
Clostridium sp. Bl8_c2	Clostridium sp. Bl8_c2_5923_6144	5923	6144	+	hypothetical protein
Clostridium sp. Bl8_c2	Clostridium sp. Bl8_c2_6634_6440	6634	6440	-	hypothetical protein
Clostridium sp. Bl8_c2	Clostridium sp. Bl8_c2_12823_13746	12823	13746	+	hypothetical protein
Clostridium sp. Bl8_c2	Clostridium sp. Bl8_c2_20181_20041	20181	20041	-	hypothetical protein
Clostridium sp. Bl8_c2	Clostridium sp. Bl8_c2_23213_22725	23213	22725	-	hypothetical protein
Clostridium sp. Bl8_c2	Clostridium sp. Bl8_c2_27444_27971	27444	27971	+	hypothetical protein
Clostridium sp. Bl8_c2	Clostridium sp. Bl8_c2_28978_28061	28978	28061	-	hypothetical protein
Clostridium sp. Bl8_c2	Clostridium sp. Bl8_c2_34958_35074	34958	35074	+	hypothetical protein
Clostridium sp. Bl8_c2	Clostridium sp. Bl8_c2_35756_35160	35756	35160	-	hypothetical protein
Clostridium sp. Bl8_c2	Clostridium sp. Bl8_c2_36402_37781	36402	37781	+	hypothetical protein
Clostridium sp. Bl8_c2	Clostridium sp. Bl8_c2_45351_46391	45351	46391	+	hypothetical protein
Clostridium sp. Bl8_c2	Clostridium sp. Bl8_c2_51120_51356	51120	51356	+	hypothetical protein
Clostridium sp. Bl8_c2	Clostridium sp. Bl8_c2_61453_61599	61453	61599	+	hypothetical protein
Clostridium sp. Bl8_c2	Clostridium sp. Bl8_c2_70174_70290	70174	70290	+	hypothetical protein
Clostridium sp. Bl8_c2	Clostridium sp. Bl8_c2_75115_75231	75115	75231	+	hypothetical protein
Clostridium sp. Bl8_c20	Clostridium sp. Bl8_c20_5331_5861,Clostridium sp. Bl8_c20_5863_6336	5331	6336	+	hypothetical protein
Clostridium sp. Bl8_c20	Clostridium sp. Bl8_c20_7972_8331	7972	8331	+	hypothetical protein
Clostridium sp. Bl8_c20	Clostridium sp. Bl8_c20_8498_8662	8498	8662	+	hypothetical protein
Clostridium sp. Bl8_c20	Clostridium sp. Bl8_c20_10328_11023	10328	11023	+	hypothetical protein
Clostridium sp. Bl8_c20	Clostridium sp. Bl8_c20_11035_12348	11035	12348	+	hypothetical protein
Clostridium sp. Bl8_c20	Clostridium sp. Bl8_c20_16252_19896	16252	19896	+	hypothetical protein
Clostridium sp. Bl8_c20	Clostridium sp. Bl8_c20_20315_22672	20315	22672	+	hypothetical protein
Clostridium sp. Bl8_c20	Clostridium sp. Bl8_c20_22821_23366	22821	23366	+	hypothetical protein
Clostridium sp. Bl8_c20	Clostridium sp. Bl8_c20_25901_27094	25901	27094	+	hypothetical protein
Clostridium sp. Bl8_c20	Clostridium sp. Bl8_c20_27190_27693	27190	27693	+	hypothetical protein
Clostridium sp. Bl8_c20	Clostridium sp. Bl8_c20_32445_33965	32445	33965	+	hypothetical protein
Clostridium sp. Bl8_c20	Clostridium sp. Bl8_c20_33958_34203	33958	34203	+	hypothetical protein
Clostridium sp. Bl8_c20	Clostridium sp. Bl8_c20_34433_34987	34433	34987	+	hypothetical protein
Clostridium sp. Bl8_c20	Clostridium sp. Bl8_c20_37686_38249	37686	38249	+	hypothetical protein
Clostridium sp. Bl8_c20	Clostridium sp. Bl8_c20_48743_49765	48743	49765	+	hypothetical protein
Clostridium sp. Bl8_c20	Clostridium sp. Bl8_c20_49782_50555	49782	50555	+	hypothetical protein
Clostridium sp. Bl8_c20	Clostridium sp. Bl8_c20_50730_51857	50730	51857	+	hypothetical protein
Clostridium sp. Bl8_c20	Clostridium sp. Bl8_c20_63852_64037	63852	64037	+	hypothetical protein
Clostridium sp. Bl8_c200	Clostridium sp. Bl8_c200_524_81	524	81	-	hypothetical protein
Clostridium sp. Bl8_c21	Clostridium sp. Bl8_c21_8020_7667	8020	7667	-	hypothetical protein
Clostridium sp. Bl8_c21	Clostridium sp. Bl8_c21_8052_8276	8052	8276	+	hypothetical protein
Clostridium sp. Bl8_c21	Clostridium sp. Bl8_c21_11295_11182	11295	11182	-	hypothetical protein
Clostridium sp. Bl8_c21	Clostridium sp. Bl8_c21_19040_19453	19040	19453	+	hypothetical protein
Clostridium sp. Bl8_c21	Clostridium sp. Bl8_c21_22222_22398	22222	22398	+	hypothetical protein
Clostridium sp. Bl8_c21	Clostridium sp. Bl8_c21_22960_23136	22960	23136	+	hypothetical protein
Clostridium sp. Bl8_c21	Clostridium sp. Bl8_c21_23205_23327	23205	23327	+	hypothetical protein
Clostridium sp. Bl8_c21	Clostridium sp. Bl8_c21_23423_23599	23423	23599	+	hypothetical protein
Clostridium sp. Bl8_c21	Clostridium sp. Bl8_c21_24052_24165	24052	24165	+	hypothetical protein
Clostridium sp. Bl8_c21	Clostridium sp. Bl8_c21_24582_24719	24582	24719	+	hypothetical protein
Clostridium sp. Bl8_c21	Clostridium sp. Bl8_c21_24860_25249	24860	25249	+	hypothetical protein
Clostridium sp. Bl8_c21	Clostridium sp. Bl8_c21_27031_27465	27031	27465	+	hypothetical protein
Clostridium sp. Bl8_c21	Clostridium sp. Bl8_c21_29442_29576	29442	29576	+	hypothetical protein
Clostridium sp. Bl8_c21	Clostridium sp. Bl8_c21_31022_31327	31022	31327	+	hypothetical protein
Clostridium sp. Bl8_c21	Clostridium sp. Bl8_c21_34459_34316	34459	34316	-	hypothetical protein
Clostridium sp. Bl8_c21	Clostridium sp. Bl8_c21_41533_41814	41533	41814	+	hypothetical protein
Clostridium sp. Bl8_c21	Clostridium sp. Bl8_c21_42066_42227	42066	42227	+	hypothetical protein
Clostridium sp. Bl8_c21	Clostridium sp. Bl8_c21_42279_42392	42279	42392	+	hypothetical protein
Clostridium sp. Bl8_c21	Clostridium sp. Bl8_c21_43103_42990	43103	42990	-	hypothetical protein
Clostridium sp. Bl8_c21	Clostridium sp. Bl8_c21_43057_45255	43057	45255	+	hypothetical protein
Clostridium sp. Bl8_c21	Clostridium sp. Bl8_c21_46573_47004	46573	47004	+	hypothetical protein
Clostridium sp. Bl8_c22	Clostridium sp. Bl8_c22_5517_5233	5517	5233	-	hypothetical protein
Clostridium sp. Bl8_c22	Clostridium sp. Bl8_c22_10669_10523	10669	10523	-	hypothetical protein
Clostridium sp. Bl8_c22	Clostridium sp. Bl8_c22_19689_19399	19689	19399	-	hypothetical protein
Clostridium sp. Bl8_c22	Clostridium sp. Bl8_c22_20906_20433	20906	20433	-	hypothetical protein
Clostridium sp. Bl8_c22	Clostridium sp. Bl8_c22_24299_23262	24299	23262	-	hypothetical protein
Clostridium sp. Bl8_c22	Clostridium sp. Bl8_c22_26489_24633	26489	24633	-	hypothetical protein
Clostridium sp. Bl8_c23	Clostridium sp. Bl8_c23_8945_9358	8945	9358	+	hypothetical protein
Clostridium sp. Bl8_c23	Clostridium sp. Bl8_c23_14823_14452	14823	14452	-	hypothetical protein
Clostridium sp. Bl8_c23	Clostridium sp. Bl8_c23_16810_16926	16810	16926	+	hypothetical protein
Clostridium sp. Bl8_c23	Clostridium sp. Bl8_c23_17808_19130	17808	19130	+	hypothetical protein
Clostridium sp. Bl8_c23	Clostridium sp. Bl8_c23_19352_19801	19352	19801	+	hypothetical protein
Clostridium sp. Bl8_c23	Clostridium sp. Bl8_c23_20386_19829	20386	19829	-	hypothetical protein
Clostridium sp. Bl8_c23	Clostridium sp. Bl8_c23_24585_24418	24585	24418	-	hypothetical protein
Clostridium sp. Bl8_c24	Clostridium sp. Bl8_c24_46078_46470	46078	46470	+	hypothetical protein
Clostridium sp. Bl8_c24	Clostridium sp. Bl8_c24_51168_51662	51168	51662	+	hypothetical protein
Clostridium sp. Bl8_c25	Clostridium sp. Bl8_c25_326_81	326	81	-	hypothetical protein
Clostridium sp. Bl8_c25	Clostridium sp. Bl8_c25_19569_19928,Clostridium sp. Bl8_c25_19930_20748	19569	20748	+	hypothetical protein
Clostridium sp. Bl8_c25	Clostridium sp. Bl8_c25_22433_20790	22433	20790	-	hypothetical protein
Clostridium sp. Bl8_c25	Clostridium sp. Bl8_c25_22708_23067	22708	23067	+	hypothetical protein
Clostridium sp. Bl8_c25	Clostridium sp. Bl8_c25_23087_24331	23087	24331	+	hypothetical protein
Clostridium sp. Bl8_c25	Clostridium sp. Bl8_c25_24590_24441	24590	24441	-	hypothetical protein
Clostridium sp. Bl8_c25	Clostridium sp. Bl8_c25_29151_29561	29151	29561	+	hypothetical protein
Clostridium sp. Bl8_c25	Clostridium sp. Bl8_c25_32178_31966	32178	31966	-	hypothetical protein
Clostridium sp. Bl8_c25	Clostridium sp. Bl8_c25_34053_35171	34053	35171	+	hypothetical protein
Clostridium sp. Bl8_c25	Clostridium sp. Bl8_c25_36776_36925	36776	36925	+	hypothetical protein
Clostridium sp. Bl8_c25	Clostridium sp. Bl8_c25_38137_38526	38137	38526	+	hypothetical protein
Clostridium sp. Bl8_c25	Clostridium sp. Bl8_c25_44666_45283	44666	45283	+	hypothetical protein
Clostridium sp. Bl8_c25	Clostridium sp. Bl8_c25_46856_47389	46856	47389	+	hypothetical protein
Clostridium sp. Bl8_c25	Clostridium sp. Bl8_c25_55377_55502	55377	55502	+	hypothetical protein
Clostridium sp. Bl8_c25	Clostridium sp. Bl8_c25_69195_69575	69195	69575	+	hypothetical protein
Clostridium sp. Bl8_c25	Clostridium sp. Bl8_c25_70584_70156	70584	70156	-	hypothetical protein
Clostridium sp. Bl8_c26	Clostridium sp. Bl8_c26_7981_7865	7981	7865	-	hypothetical protein
Clostridium sp. Bl8_c26	Clostridium sp. Bl8_c26_9483_10676	9483	10676	+	hypothetical protein
Clostridium sp. Bl8_c26	Clostridium sp. Bl8_c26_15079_15276,Clostridium sp. Bl8_c26_15276_16736	15079	16736	+	hypothetical protein
Clostridium sp. Bl8_c26	Clostridium sp. Bl8_c26_20759_21700	20759	21700	+	hypothetical protein
Clostridium sp. Bl8_c26	Clostridium sp. Bl8_c26_24101_23958	24101	23958	-	hypothetical protein
Clostridium sp. Bl8_c27	Clostridium sp. Bl8_c27_16_183	16	183	+	hypothetical protein
Clostridium sp. Bl8_c27	Clostridium sp. Bl8_c27_397_1110	397	1110	+	hypothetical protein
Clostridium sp. Bl8_c27	Clostridium sp. Bl8_c27_1211_1330	1211	1330	+	hypothetical protein
Clostridium sp. Bl8_c27	Clostridium sp. Bl8_c27_1394_1678	1394	1678	+	hypothetical protein
Clostridium sp. Bl8_c27	Clostridium sp. Bl8_c27_17986_18141	17986	18141	+	hypothetical protein
Clostridium sp. Bl8_c27	Clostridium sp. Bl8_c27_19419_19216	19419	19216	-	hypothetical protein
Clostridium sp. Bl8_c27	Clostridium sp. Bl8_c27_24428_25324	24428	25324	+	hypothetical protein
Clostridium sp. Bl8_c27	Clostridium sp. Bl8_c27_26974_27792	26974	27792	+	hypothetical protein
Clostridium sp. Bl8_c27	Clostridium sp. Bl8_c27_28235_29464	28235	29464	+	hypothetical protein
Clostridium sp. Bl8_c27	Clostridium sp. Bl8_c27_29770_30546	29770	30546	+	hypothetical protein
Clostridium sp. Bl8_c27	Clostridium sp. Bl8_c27_30893_30777	30893	30777	-	hypothetical protein
Clostridium sp. Bl8_c28	Clostridium sp. Bl8_c28_505_302	505	302	-	hypothetical protein
Clostridium sp. Bl8_c28	Clostridium sp. Bl8_c28_3672_3517	3672	3517	-	hypothetical protein
Clostridium sp. Bl8_c28	Clostridium sp. Bl8_c28_4274_3816	4274	3816	-	hypothetical protein
Clostridium sp. Bl8_c28	Clostridium sp. Bl8_c28_6475_6104	6475	6104	-	hypothetical protein
Clostridium sp. Bl8_c28	Clostridium sp. Bl8_c28_6856_6491	6856	6491	-	hypothetical protein
Clostridium sp. Bl8_c28	Clostridium sp. Bl8_c28_7793_8095	7793	8095	+	hypothetical protein
Clostridium sp. Bl8_c28	Clostridium sp. Bl8_c28_16059_15187	16059	15187	-	hypothetical protein
Clostridium sp. Bl8_c28	Clostridium sp. Bl8_c28_21905_20706	21905	20706	-	hypothetical protein
Clostridium sp. Bl8_c28	Clostridium sp. Bl8_c28_22818_22015	22818	22015	-	hypothetical protein
Clostridium sp. Bl8_c28	Clostridium sp. Bl8_c28_25182_24838	25182	24838	-	hypothetical protein
Clostridium sp. Bl8_c28	Clostridium sp. Bl8_c28_27747_27968	27747	27968	+	hypothetical protein
Clostridium sp. Bl8_c28	Clostridium sp. Bl8_c28_30829_29588	30829	29588	-	hypothetical protein
Clostridium sp. Bl8_c28	Clostridium sp. Bl8_c28_31027_30914	31027	30914	-	hypothetical protein
Clostridium sp. Bl8_c28	Clostridium sp. Bl8_c28_50539_51474	50539	51474	+	hypothetical protein
Clostridium sp. Bl8_c28	Clostridium sp. Bl8_c28_54111_54851	54111	54851	+	hypothetical protein
Clostridium sp. Bl8_c29	Clostridium sp. Bl8_c29_6680_7309	6680	7309	+	hypothetical protein
Clostridium sp. Bl8_c29	Clostridium sp. Bl8_c29_11049_12413	11049	12413	+	hypothetical protein
Clostridium sp. Bl8_c29	Clostridium sp. Bl8_c29_14155_14673	14155	14673	+	hypothetical protein
Clostridium sp. Bl8_c29	Clostridium sp. Bl8_c29_16332_16466	16332	16466	+	hypothetical protein
Clostridium sp. Bl8_c29	Clostridium sp. Bl8_c29_19744_20892	19744	20892	+	hypothetical protein
Clostridium sp. Bl8_c29	Clostridium sp. Bl8_c29_20879_22045	20879	22045	+	hypothetical protein
Clostridium sp. Bl8_c29	Clostridium sp. Bl8_c29_22351_22659	22351	22659	+	hypothetical protein
Clostridium sp. Bl8_c29	Clostridium sp. Bl8_c29_22824_24095	22824	24095	+	hypothetical protein
Clostridium sp. Bl8_c29	Clostridium sp. Bl8_c29_27190_27372	27190	27372	+	hypothetical protein
Clostridium sp. Bl8_c29	Clostridium sp. Bl8_c29_27787_28851	27787	28851	+	hypothetical protein
Clostridium sp. Bl8_c29	Clostridium sp. Bl8_c29_29995_28973	29995	28973	-	hypothetical protein
Clostridium sp. Bl8_c3	Clostridium sp. Bl8_c3_1117_2274	1117	2274	+	hypothetical protein
Clostridium sp. Bl8_c3	Clostridium sp. Bl8_c3_4092_4214	4092	4214	+	hypothetical protein
Clostridium sp. Bl8_c3	Clostridium sp. Bl8_c3_11169_11471	11169	11471	+	hypothetical protein
Clostridium sp. Bl8_c3	Clostridium sp. Bl8_c3_11603_11433	11603	11433	-	hypothetical protein
Clostridium sp. Bl8_c3	Clostridium sp. Bl8_c3_12694_13317	12694	13317	+	hypothetical protein
Clostridium sp. Bl8_c3	Clostridium sp. Bl8_c3_14971_15324	14971	15324	+	hypothetical protein
Clostridium sp. Bl8_c3	Clostridium sp. Bl8_c3_20471_20977	20471	20977	+	hypothetical protein
Clostridium sp. Bl8_c3	Clostridium sp. Bl8_c3_20968_21579	20968	21579	+	hypothetical protein
Clostridium sp. Bl8_c3	Clostridium sp. Bl8_c3_28179_28442	28179	28442	+	hypothetical protein
Clostridium sp. Bl8_c3	Clostridium sp. Bl8_c3_29448_29675	29448	29675	+	hypothetical protein
Clostridium sp. Bl8_c3	Clostridium sp. Bl8_c3_31167_33155	31167	33155	+	hypothetical protein
Clostridium sp. Bl8_c31	Clostridium sp. Bl8_c31_515_907	515	907	+	hypothetical protein
Clostridium sp. Bl8_c31	Clostridium sp. Bl8_c31_2673_2795	2673	2795	+	hypothetical protein
[truncated: 2,591 more rows]
